# Supplementary material for: Targeting the LOX/hypoxia axis reverses many of the features that make pancreatic cancer deadly: inhibition of LOX abrogates metastasis and enhances drug efficacy
Source: EMBO Mol Med. 2015 Jun 15;7(8):1063–76. doi: 10.15252/emmm.201404827 (PMC4551344; doi:10.15252/emmm.201404827)
Supplement: Supplementary file 10 [file emmm0007-1063-sd10.xlsx]

## Sheet: Sheet1
Set	GENEID	GeneSymbol	Z Score Rep 1	Z Score Rep 2	Z Score Median
Druggable	76251	0610007P08Rik	0.9642	1.2156	1.0899
Druggable	68497	1110018G07Rik	-0.0512	-0.5271	-0.28915
Druggable	66179	1110031I02Rik	0.4619	-0.363	0.04945
Druggable	68832	1110057K04Rik	0.7912	1.1931	0.99215
Druggable	66214	1190002H23Rik	-0.1457	-1.5191	-0.8324
Druggable	76974	1190003J15Rik	1.0215	0.0288	0.52515
Druggable	98685	1190005F20Rik	-3.3594	-2.9065	-3.13295
Druggable	74133	1200011M11Rik	0.177	-1.5565	-0.68975
Druggable	74148	1300001I01Rik	-1.9187	0.2297	-0.8445
Druggable	223776	1300018J18Rik	-4.6201	-1.397	-3.00855
Druggable	56398	1500003O03Rik	-0.8466	0.3473	-0.24965
Druggable	75471	1700009N14Rik	0.6851	1.2675	0.9763
Druggable	67105	1700034H14Rik	-0.232	0.3288	0.0484
Druggable	73297	1700034I23Rik	-1.5902	-0.853	-1.2216
Druggable	78625	1700061G19Rik	-2.186	-2.1943	-2.19015
Protease	73626	1810009J06Rik	-0.6534	-0.0088	-0.3311
Druggable	112419	2010002M12Rik	-1.6431	-0.2287	-0.9359
Druggable	76770	2010005H15Rik	-0.0052	0.3263	0.16055
Protease	66552	2010106G01Rik	-0.9111	-0.6493	-0.7802
Protease	72061	2010111I01Rik	1.3186	0.4327	0.87565
Protease	67373	2210010C04Rik	-2.0917	-1.5106	-1.80115
Druggable	66531	2310061C15Rik	0.003	0.5417	0.27235
Druggable	72320	2510003E04Rik	0.0512	0.1146	0.0829
Kinome	70415	2610018G03Rik	-1.0136	0.376	-0.3188
Druggable	434234	2610020H08Rik	0.4336	0.2792	0.3564
Druggable	76971	2810007J24Rik	0.0157	1.3176	0.66665
Kinome	381406	2810408M09Rik	-3.1498	-6.3046	-4.7272
Druggable	67063	2810432L12Rik	0.896	-0.8083	0.04385
Druggable	76482	3110002H16Rik	0.5633	0.1146	0.33895
Protease	73218	3110056O03Rik	-0.7321	-0.3342	-0.53315
Protease	66680	3230401D17Rik	1.072	1.4216	1.2468
Druggable	74347	4632415K11Rik	-1.0752	-0.9669	-1.02105
Druggable	230648	4732418C07Rik	-0.9032	0.1339	-0.38465
Druggable	70821	4921507P07Rik	-3.5583	-3.565	-3.56165
Phosphatase	110332	4921523A10Rik	0.9103	1.0249	0.9676
Druggable	67575	4930430A15Rik	0.3638	1.3534	0.8586
Kinome	74653	4930444A02Rik	-0.803	-1.78	-1.2915
Protease	67609	4930453N24Rik	1.218	-0.6678	0.2751
Protease	214639	4930486L24Rik	0.1806	-0.4859	-0.15265
Protease	75106	4930519F16Rik	1.1082	1.5785	1.34335
Druggable	75097	4930524E20Rik	1.7471	0.5568	1.15195
Druggable	243996	4933405O20Rik	-0.2607	-0.5494	-0.40505
Protease	237958	4933407P14Rik	0.4631	0.2056	0.33435
Druggable	66763	4933425L06Rik	0.3397	-0.0892	0.12525
Druggable	71395	5430419D17Rik	-0.0052	1.0328	0.5138
Protease	226421	5430435G22Rik	0.6971	0.9321	0.8146
Druggable	70567	5730455O13Rik	2.3982	1.3853	1.89175
Druggable	70591	5730455P16Rik	-0.1565	-0.5193	-0.3379
Druggable	215772	9130014G24Rik	0.4183	0.3064	0.36235
Protease	619326	9130409I23Rik	-1.3902	-0.4845	-0.93735
Druggable	319801	9630033F20Rik	-7.1072	-4.3107	-5.70895
Druggable	319259	9930021D14Rik	0.3987	0.1813	0.29
Druggable	50518	a	-0.0723	0.2263	0.077
Druggable	69865	A1cf	0.0878	-0.608	-0.2601
Druggable	232345	A2m	0.6415	0.5431	0.5923
Druggable	215493	A3galt2	-0.9907	-3.7161	-2.3534
Druggable	239559	A4galt	0.3668	-1.1827	-0.40795
Druggable	333424	A4gnt	2.2483	2.1335	2.1909
GPCR	319293	A530099J19Rik	1.5111	0.0063	0.7587
GPCR	213438	A630033H20Rik	-7.1839	-2.0269	-4.6054
Druggable	212427	A730008H23Rik	2.9074	0.1108	1.5091
Druggable	223921	AAAS	0.2012	0.4197	0.31045
Druggable	78894	AACS	2.6516	2.9598	2.8057
Druggable	67758	AADAC	-0.0678	0.0025	-0.03265
Druggable	23923	Aadat	2.1717	-0.3443	0.9137
Kinome	269774	AAK1	-1.8391	-0.3948	-1.11695
Druggable	227290	AAMP	-0.2526	0.259	0.0032
Druggable	11298	AANAT	1.0823	0.367	0.72465
Druggable	234734	AARS	-1.0253	-0.3116	-0.66845
Druggable	224805	Aars2	-1.1834	-4.0764	-2.6299
Druggable	69684	Aarsd1	-1.1142	0.1073	-0.50345
Druggable	231326	Aasdh	-0.0326	-0.1542	-0.0934
Druggable	67618	AASDHPPT	2.5933	1.0168	1.80505
Druggable	30956	AASS	-0.2159	-0.1466	-0.18125
Druggable	56321	AATF	0.1638	-3.3137	-1.57495
Kinome	11302	AATK	-0.0221	-5.3051	-2.6636
Druggable	208760	AB084104	-0.3178	-0.8933	-0.60555
Druggable	330406	AB114826	-1.2181	-1.1825	-1.2003
Druggable	268860	ABAT	-0.7233	-0.0851	-0.4042
Druggable	11303	ABCA1	1.4065	0.6627	1.0346
Druggable	268379	Abca13	0.4805	-0.2545	0.113
Druggable	11305	ABCA2	0.3795	0.1032	0.24135
Druggable	27410	ABCA3	-1.259	0.754	-0.2525
Druggable	11304	ABCA4	-0.9004	-0.2581	-0.57925
Druggable	217265	ABCA5	1.4226	0.6277	1.02515
Druggable	76184	ABCA6	2.2859	1.1855	1.7357
Druggable	27403	ABCA7	0.2477	0.5229	0.3853
Druggable	217258	ABCA8A	-0.4409	0.1367	-0.1521
Druggable	27404	ABCA8B	0.5244	2.2331	1.37875
Druggable	217262	ABCA9	3.1119	0.651	1.88145
Druggable	56199	ABCB10	-3.3908	-2.5595	-2.97515
Druggable	27413	ABCB11	-0.6347	1.7841	0.5747
Druggable	18671	ABCB1A	1.0114	0.8609	0.93615
Druggable	18669	ABCB1B	0.9357	1.0101	0.9729
Druggable	18670	ABCB4	2.6824	2.3644	2.5234
Druggable	74104	ABCB6	2.5918	2.2667	2.42925
Druggable	11306	ABCB7	-1.0354	-0.1305	-0.58295
Druggable	74610	Abcb8	-3.8277	-3.6882	-3.75795
Druggable	56325	ABCB9	-0.8872	-0.7485	-0.81785
Druggable	17250	ABCC1	1.1672	-0.9403	0.11345
Druggable	224814	ABCC10	-1.7104	-0.2802	-0.9953
Druggable	244562	ABCC12	-0.4796	0.3461	-0.06675
Druggable	12780	ABCC2	-0.0506	-1.139	-0.5948
Druggable	76408	ABCC3	-1.0254	-0.6747	-0.85005
Druggable	239273	ABCC4	-2.2475	-2.0389	-2.1432
Druggable	27416	ABCC5	-0.9192	-1.3048	-1.112
Druggable	27421	ABCC6	-0.4745	-0.6151	-0.5448
Druggable	11666	ABCD1	0.2902	0.2914	0.2908
Druggable	26874	ABCD2	1.5514	0.6231	1.08725
Druggable	19299	ABCD3	2.0251	0.5864	1.30575
Druggable	19300	ABCD4	-0.4864	0.3839	-0.05125
Druggable	24015	ABCE1	-10.76	-9.4441	-10.1021
Druggable	224742	ABCF1	-0.669	-0.2398	-0.4544
Druggable	27407	ABCF2	-3.8123	-1.0176	-2.41495
Druggable	27406	ABCF3	0.3495	-1.1791	-0.4148
Druggable	11307	ABCG1	1.3037	1.2265	1.2651
Druggable	26357	ABCG2	0.3752	0.5923	0.48375
Druggable	27405	ABCG3	-0.1588	-0.3262	-0.2425
Druggable	192663	ABCG4	0.8491	-0.0613	0.3939
Druggable	27409	ABCG5	-5.5896	-5.8134	-5.7015
Druggable	67470	ABCG8	1.8559	1.1465	1.5012
Druggable	57742	ABHD1	-0.1332	-0.2036	-0.1684
Protease	68904	Abhd13	-1.1055	-1.8441	-1.4748
Druggable	68644	Abhd14a	-1.8297	-0.1026	-0.96615
Druggable	76491	Abhd14b	2.471	1.4098	1.9404
Druggable	54608	ABHD2	0.4112	1.2993	0.85525
Druggable	106861	ABHD3	1.1111	1.3638	1.23745
Protease	105501	ABHD4	0.0671	1.0934	0.58025
Druggable	67469	ABHD5	0.5186	1.073	0.7958
Druggable	66082	ABHD6	0.8434	1.0991	0.97125
Druggable	64296	ABHD8	-1.1426	-1.3628	-1.2527
Druggable	329165	ABI2	1.7059	0.4951	1.1005
Kinome	11350	ABL1	-2.4225	0.025	-1.19875
Kinome	11352	ABL2	0.2038	1.5109	0.85735
Druggable	226251	ABLIM1	-1.7572	-3.0711	-2.41415
Druggable	80908	ABO	-0.4248	-0.5342	-0.4795
Druggable	76507	ABP1	1.0574	0.5877	0.82255
Druggable	109934	ABR	0.3902	0.9601	0.67515
Druggable	223513	Abra	0.0531	0.4832	0.26815
Druggable	30946	ABT1	2.0021	3.2566	2.62935
Druggable	80283	ABTB1	0.5938	-1.5305	-0.46835
Druggable	113868	Acaa1a	0.0893	0.9304	0.50985
Druggable	235674	Acaa1b	-0.0311	0.4938	0.23135
Druggable	52538	ACAA2	-0.245	0.5173	0.13615
Druggable	107476	Acaca	-1.2912	-0.7081	-0.99965
Druggable	100705	ACACB	2.1262	2.7284	2.4273
Protease	71985	Acad10	-3.1196	-1.5923	-2.35595
Kinome	71985	Acad10	-1.6403	-2.2721	-1.9562
Druggable	102632	Acad11	-0.16	-0.9295	-0.54475
Druggable	66948	ACAD8	0.0876	-0.268	-0.0902
Druggable	229211	ACAD9	0.3515	0.6615	0.5065
Druggable	11363	ACADL	0.069	0.4603	0.26465
Druggable	11364	ACADM	-1.5341	-0.494	-1.01405
Druggable	11409	ACADS	-4.9798	-0.1844	-2.5821
Druggable	66885	ACADSB	-1.5304	-0.4603	-0.99535
Druggable	11370	ACADVL	0.5977	1.1886	0.89315
Druggable	11595	Acan	0.3004	-0.547	-0.1233
Druggable	110446	ACAT1	-5.0534	-4.8889	-4.97115
Druggable	110460	ACAT2	0.3485	0.2662	0.30735
Druggable	224530	ACAT3	2.6678	1.5224	2.0951
Druggable	329470	Accs	3.4466	2.8628	3.1547
Protease	11421	ACE	0.3741	-2.2579	-0.9419
Protease	70008	ACE2	0.1806	1.184	0.6823
Druggable	11423	ACHE	-0.4801	0.3612	-0.05945
Druggable	56215	ACIN1	0.1831	-1.5265	-0.6717
Druggable	104112	ACLY	-2.3951	-1.5939	-1.9945
Druggable	266645	ACMSD	-1.951	-1.1255	-1.53825
Druggable	11428	ACO1	2.1228	1.6132	1.868
Druggable	11429	ACO2	-0.0986	-1.6568	-0.8777
Druggable	64833	Acot10	1.9251	2.16	2.04255
Druggable	74156	Acot12	1.0051	0.5409	0.773
Druggable	217698	Acot5	5.4052	5.062	5.2336
Druggable	217700	Acot6	-6.7323	-4.8889	-5.8106
Druggable	11430	ACOX1	2.6122	2.2717	2.44195
Druggable	93732	ACOX2	-2.356	0.3463	-1.00485
Druggable	80911	ACOX3	0.6197	0.251	0.43535
Druggable	74121	Acoxl	0.2574	1.8822	1.0698
Phosphatase	11431	ACP1	0.5126	0.0088	0.2607
Phosphatase	11432	ACP2	0.2767	-0.2933	-0.0083
Phosphatase	11433	ACP5	0.3095	-2.2171	-0.9538
Phosphatase	66659	ACP6	-0.1726	0.2363	0.03185
Phosphatase	235534	Acpl2	-0.0809	-0.7826	-0.43175
Phosphatase	56318	ACPP	0.2848	1.7613	1.02305
Protease	11434	ACR	-0.5249	-0.1543	-0.3396
Druggable	94180	Acsbg1	-0.9257	-1.4815	-1.2036
Druggable	328845	Acsbg2	-0.1252	-0.0783	-0.10175
Druggable	264895	Acsf2	-3.7213	-4.1201	-3.9207
Druggable	257633	Acsf3	1.4371	1.1763	1.3067
Druggable	14081	ACSL1	-3.3873	-2.6906	-3.03895
Druggable	74205	ACSL3	0.1843	1.7304	0.95735
Druggable	50790	ACSL4	1.3097	0.9258	1.11775
Druggable	433256	Acsl5	-1.6844	-4.4387	-3.06155
Druggable	216739	ACSL6	-3.125	-2.3829	-2.75395
Druggable	117147	Acsm1	-1.4079	-1.8759	-1.6419
Druggable	20216	Acsm3	0.4923	1.182	0.83715
Druggable	233801	Acsm4	0.9487	1.5841	1.2664
Druggable	272428	Acsm5	0.3526	-0.1671	0.09275
Druggable	68738	Acss1	1.2053	-0.2775	0.4639
Druggable	60525	Acss2	0.5124	0.4297	0.47105
Druggable	380660	Acss3	-2.677	-1.5846	-2.1308
Druggable	11459	ACTA1	0.1536	0.2616	0.2076
Druggable	11475	ACTA2	0.7117	-4.1336	-1.71095
Druggable	11461	ACTB	-2.2617	-1.895	-2.07835
Druggable	11464	ACTC1	0.0057	-1.3039	-0.6491
Druggable	11468	ACTG2	-0.2118	-1.4614	-0.8366
Druggable	56456	Actl6a	-1.0894	0.1891	-0.45015
Druggable	83766	Actl6b	-1.8643	-0.4589	-1.1616
Druggable	11470	ACTL7A	0.5165	0.0038	0.26015
Druggable	11471	ACTL7B	0.5868	0.0783	0.33255
Druggable	11472	ACTN2	-1.3713	-2.2868	-1.82905
Druggable	11474	ACTN3	0.8655	1.0379	0.9517
Druggable	60595	ACTN4	0.4699	0.6114	0.54065
Druggable	54130	ACTR1A	1.7011	2.4522	2.07665
Druggable	226977	ACTR1B	-0.9865	-0.2362	-0.61135
Druggable	66713	ACTR2	-0.9187	-0.5963	-0.7575
Druggable	74117	ACTR3	0.1719	-1.2302	-0.52915
Druggable	242894	Actr3b	0.3181	0.4421	0.3801
Druggable	67019	ACTR6	-0.4412	-1.1363	-0.78875
Kinome	11477	ACVR1	1.3427	4.1154	2.72905
Kinome	11479	ACVR1B	-0.7909	1.7642	0.48665
Kinome	269275	ACVR1C	-0.2218	-1.109	-0.6654
Kinome	11480	Acvr2a	-0.1814	0.4539	0.13625
Kinome	11481	ACVR2B	-1.0893	-4.0842	-2.58675
Kinome	11482	ACVRL1	-1.5939	-1.7431	-1.6685
Protease	109652	ACY1	-1.2356	-3.6235	-2.42955
Druggable	71670	Acy3	-3.7053	-0.8797	-2.2925
Druggable	66204	ACYP1	0.6256	-0.236	0.1948
Druggable	75572	ACYP2	0.9543	0.7535	0.8539
Druggable	11486	ADA	-2.2688	-4.6099	-3.43935
Protease	21744	Adad1	-0.4464	0.1458	-0.1503
Protease	11487	ADAM10	-0.2552	1.3304	0.5376
Protease	11488	ADAM11	-0.4262	-1.4376	-0.9319
Protease	11489	ADAM12	0.2555	1.9418	1.09865
Protease	11490	ADAM15	0.2424	0.8254	0.5339
Protease	11491	ADAM17	-1.3569	-0.5918	-0.97435
Protease	13524	ADAM18	-0.7143	-0.0611	-0.3877
Protease	11492	ADAM19	0.0573	0.1018	0.07955
Protease	280668	ADAM1A	0.5166	0.9711	0.74385
Protease	280667	ADAM1B	0.1175	1.6339	0.8757
Protease	11495	ADAM2	1.727	1.8953	1.81115
Protease	56622	ADAM21	0.1186	-0.1537	-0.01755
Protease	11496	ADAM22	-1.8567	-2.3457	-2.1012
Protease	23792	ADAM23	-0.5872	0.3829	-0.10215
Protease	13526	ADAM24	-1.1262	-0.6004	-0.8633
Protease	23793	ADAM25	0	-1.397	-0.6985
Protease	13525	Adam26a	1.1653	0.8421	1.0037
Protease	13522	ADAM28	0.6845	-0.2043	0.2401
Protease	244486	ADAM29	1.0024	0.4548	0.7286
Protease	11497	ADAM3	0.3322	0.0552	0.1937
Protease	71078	ADAM30	-1.3341	-2.9022	-2.11815
Protease	353188	ADAM32	-1.1248	-1.5143	-1.31955
Protease	110751	ADAM33	0.5898	0.7115	0.65065
Protease	11498	ADAM4	0.8322	1.0444	0.9383
Protease	11499	ADAM5	0.0402	-1.1047	-0.53225
Protease	238406	ADAM6	0.4925	1.3767	0.9346
Protease	238405	Adam6b	-0.6563	-0.8711	-0.7637
Protease	11500	ADAM7	0.6674	1.3657	1.01655
Protease	11501	ADAM8	-0.2811	-0.7122	-0.49665
Protease	11502	ADAM9	1.2525	0.6451	0.9488
Protease	58860	ADAMDEC1	1.1597	1.5134	1.33655
Protease	11504	ADAMTS1	1.538	-0.9198	0.3091
Protease	224697	ADAMTS10	0.2842	-0.0791	0.10255
Protease	239337	ADAMTS12	-0.9351	-1.1778	-1.05645
Protease	279028	Adamts13	0.2426	0.051	0.1468
Protease	237360	Adamts14	1.1876	-0.0228	0.5824
Protease	235130	ADAMTS15	-0.2405	2.0084	0.88395
Druggable	271127	ADAMTS16	-0.7172	-0.553	-0.6351
Protease	233332	Adamts17	-15.216	-17.153	-16.1845
Protease	208936	ADAMTS18	-0.3924	-0.2392	-0.3158
Protease	240322	ADAMTS19	-0.7655	0.2164	-0.27455
Protease	216725	ADAMTS2	1.1925	1.1108	1.15165
Protease	223838	ADAMTS20	0.3235	0.9714	0.64745
Protease	330119	Adamts3	0.5791	2.1891	1.3841
Protease	240913	ADAMTS4	-0.9986	-1.0759	-1.03725
Protease	23794	ADAMTS5	-0.6423	-0.2423	-0.4423
Protease	108154	Adamts6	-0.6997	-0.7586	-0.72915
Protease	108153	ADAMTS7	0.1499	-0.1257	0.0121
Protease	30806	ADAMTS8	-1.4105	-3.5549	-2.4827
Protease	101401	Adamts9	1.0702	0.2155	0.64285
Druggable	77794	Adamtsl2	-1.1088	-0.7812	-0.945
Druggable	56417	ADAR	0.9098	1.3667	1.13825
Druggable	110532	ADARB1	0.7193	1.3996	1.05945
Druggable	94191	ADARB2	-2.1517	0.9631	-0.5943
Druggable	30947	ADAT1	0.4026	0.0028	0.2027
Druggable	66757	Adat2	1.0551	0.2476	0.65135
Druggable	242669	Adc	-5.4112	-3.3964	-4.4038
Kinome	72113	ADCK1	-0.3139	2.0337	0.8599
Kinome	57869	ADCK2	0.505	-4.9198	-2.2074
Kinome	76889	ADCK4	0.3067	1.8978	1.10225
Kinome	268822	ADCK5	3.2065	-7.3345	-2.064
Druggable	432530	Adcy1	1.2711	-0.4395	0.4158
Druggable	271639	Adcy10	2.0415	2.2514	2.14645
Druggable	210044	ADCY2	-0.2839	2.3239	1.02
Druggable	104111	ADCY3	1.5991	1.2936	1.44635
Druggable	104110	ADCY4	-3.3143	-3.1544	-3.23435
Druggable	224129	ADCY5	-1.0002	-4.5181	-2.75915
Druggable	11512	ADCY6	0.0202	0.3292	0.1747
Druggable	11513	ADCY7	0.2714	0.8364	0.5539
Druggable	11514	ADCY8	0.5182	0.4229	0.47055
Druggable	11515	Adcy9	-0.5151	-1.007	-0.76105
GPCR	11517	ADCYAP1R1	-2.1099	-1.3859	-1.7479
Druggable	11518	ADD1	-0.158	0.0938	-0.0321
Druggable	11519	ADD2	2.1084	1.2657	1.68705
Druggable	27360	ADD3	0.8011	0.7381	0.7696
Druggable	11522	ADH1	1.1113	0.3588	0.73505
Druggable	26876	ADH4	-0.4481	0.1203	-0.1639
Druggable	11532	ADH5	-0.2	0.8048	0.3024
Druggable	69117	ADH6A	2.3517	0.5034	1.42755
Druggable	11529	ADH7	0.8189	0.25	0.53445
Druggable	76187	ADHFE1	1.1616	0.6533	0.90745
Druggable	104923	Adi1	0.498	0.8847	0.69135
Druggable	72674	Adipor1	-3.5459	-2.3239	-2.9349
Kinome	11534	ADK	1.221	2.3015	1.76125
Druggable	11535	ADM	1.6616	0.8372	1.2494
Druggable	11538	Adnp	1.0208	-0.1554	0.4327
GPCR	11539	ADORA1	0.008	0.9425	0.47525
GPCR	11540	ADORA2A	0.2814	-1.0853	-0.40195
GPCR	11541	ADORA2B	1.7982	0.2949	1.04655
GPCR	11542	ADORA3	-0.5139	0.0789	-0.2175
Kinome	72141	Adpgk	0.7001	-1.7138	-0.50685
Druggable	11544	ADPRH	-0.0602	0.0758	0.0078
Druggable	234072	ADPRHL1	-1.8093	0.7159	-0.5467
Druggable	100206	ADPRHL2	-11.385	-9.612	-10.4985
GPCR	11549	ADRA1A	-0.3337	0.0066	-0.16355
GPCR	11548	ADRA1B	1.0721	-1.4342	-0.18105
GPCR	11550	ADRA1D	-0.0194	0.825	0.4028
GPCR	11551	ADRA2A	2.2196	0.0947	1.15715
GPCR	11552	ADRA2B	-0.8678	-0.6558	-0.7618
GPCR	11553	ADRA2C	0.6122	-0.0954	0.2584
GPCR	11554	ADRB1	-1.3158	-0.5246	-0.9202
GPCR	11555	ADRB2	0.4205	0.0164	0.21845
GPCR	11556	ADRB3	-0.8402	-1.1642	-1.0022
Kinome	110355	ADRBK1	1.5955	0.5442	1.06985
Kinome	320129	ADRBK2	0.5464	0.4146	0.4805
Druggable	11564	ADSL	1.1611	0.8305	0.9958
Druggable	11566	Adss	-1.4692	-2.3056	-1.8874
Druggable	11565	Adssl1	-1.049	-0.6498	-0.8494
Protease	11568	AEBP1	1.5443	1.0418	1.29305
Druggable	11569	AEBP2	-0.4153	-0.3813	-0.3983
Druggable	68048	Aen	-6.5134	-5.1375	-5.82545
Druggable	14797	AES	-0.7224	-0.4562	-0.5893
Protease	231201	AF366264	1.1342	-0.7465	0.19385
Druggable	17355	Aff1	1.2924	0.4517	0.87205
Druggable	14266	Aff2	-0.1581	-0.15	-0.15405
Druggable	16764	Aff3	0.486	1.5148	1.0004
Druggable	93736	Aff4	-2.4562	-3.5206	-2.9884
Protease	114896	AFG3L1	0.0057	-0.4063	-0.2003
Protease	69597	AFG3L2	1.4991	2.1047	1.8019
Druggable	280662	AFM	-2.0078	-0.1016	-1.0547
Druggable	71562	AFMID	-0.9288	0.6297	-0.14955
Druggable	11576	AFP	0.4707	0.1699	0.3203
Druggable	11593	AGA	2.7644	1.6153	2.18985
Druggable	347722	Agap1	1.3792	1.1382	1.2587
Druggable	216439	Agap2	-3.0693	-0.8755	-1.9724
Druggable	213990	Agap3	0.6799	-0.0034	0.33825
Druggable	271813	Agbl2	0.0712	-1.3948	-0.6618
Druggable	11596	AGER	1.0495	0.338	0.69375
Druggable	15463	Agfg1	-0.2223	0.8176	0.29765
Druggable	66549	Aggf1	0.0078	-1.5413	-0.76675
Kinome	69923	Agk	0.4439	2.0848	1.26435
Druggable	77559	AGL	0.6301	1.1832	0.90665
Druggable	75986	AGMAT	-3.7556	-2.9435	-3.34955
Druggable	55979	AGPAT1	1.2443	1.7711	1.5077
Druggable	67512	AGPAT2	-2.3198	-2.0886	-2.2042
Druggable	28169	AGPAT3	0.0396	0.0057	0.02265
Druggable	68262	AGPAT4	1.2445	1.349	1.29675
Druggable	52123	Agpat5	-0.1823	-1.2691	-0.7257
Druggable	102247	Agpat6	-1.0575	-1.7295	-1.3935
Druggable	231510	Agpat9	-0.0939	0.6279	0.267
Druggable	228061	AGPS	1.1694	-0.0592	0.5551
Druggable	11604	AGRP	-4.5649	-3.0139	-3.7894
Druggable	11606	AGT	1.4463	-0.2118	0.61725
Protease	67269	AGTPBP1	1.1998	0.2355	0.71765
GPCR	11607	Agtr1a	1.8635	0.2763	1.0699
GPCR	11608	AGTR1B	0.2697	0.4247	0.3472
GPCR	11609	AGTR2	0.7691	0.7857	0.7774
GPCR	11610	AGTRAP	1.4962	0.8001	1.14815
Druggable	11611	AGXT	-0.1357	0.3052	0.08475
Druggable	268782	Agxt2	-0.5281	0.6415	0.0567
Druggable	71760	AGXT2L1	1.4835	2.159	1.82125
Druggable	72947	Agxt2l2	0.628	-0.0493	0.28935
Druggable	226747	Ahctf1	-5.5134	-5.8448	-5.6791
Druggable	269378	AHCY	0.4626	0.1299	0.29625
Druggable	229709	AHCYL1	-0.9788	-1.2936	-1.1362
Druggable	74340	Ahcyl2	0.2714	-1.2079	-0.46825
Druggable	11622	AHR	-0.0323	1.993	0.98035
Druggable	11624	AHRR	1.0274	0.0414	0.5344
Druggable	217737	AHSA1	3.6237	3.1274	3.37555
Druggable	243168	AI047820	3.2708	2.0176	2.6442
Protease	215929	AI317395	-1.3037	0.3312	-0.48625
Druggable	107242	AI837181	-2.2399	-1.0046	-1.62225
Druggable	11628	AICDA	1.3931	2.1039	1.7485
Druggable	11629	AIF1	-0.6359	-0.4515	-0.5437
Druggable	71361	Aifm2	-0.7442	0.9199	0.08785
Druggable	72168	Aifm3	-0.1184	-0.0286	-0.0735
Druggable	11632	AIP	-0.5054	-1.9064	-1.2059
Druggable	114230	AIPL1	0.3802	0.3852	0.3827
Kinome	11636	AK1	-0.6659	-2.1219	-1.3939
Kinome	11637	AK2	-0.5167	-1.0463	-0.7815
Kinome	56248	AK3L	-3.3958	-5.4536	-4.4247
Kinome	11639	Ak4	-4.7888	-10.912	-7.8504
Kinome	229949	AK5	0.813	0.22	0.5165
Druggable	56697	AKAP10	-3.4337	-3.2148	-3.32425
Druggable	83397	AKAP12	0.4987	-0.1356	0.18155
Druggable	11641	Akap2	0.7963	0.8619	0.8291
Druggable	54194	AKAP8L	1.6699	1.9163	1.7931
Druggable	100986	AKAP9	-0.2497	-2.0169	-1.1333
Druggable	68050	Akirin1	0.1021	0.6215	0.3618
Phosphatase	11648	AKP3	-2.7846	-1.4689	-2.12675
Phosphatase	11650	AKP5	-0.9889	-2.1655	-1.5772
Druggable	58810	AKR1A4	-0.6529	0.5102	-0.07135
Druggable	67861	Akr1b10	-1.3762	-2.1286	-1.7524
Druggable	11677	AKR1B3	0.2185	-0.8797	-0.3306
Druggable	11997	AKR1B7	-0.1742	-1.1906	-0.6824
Druggable	14187	AKR1B8	-0.7174	0.1529	-0.28225
Druggable	622402	Akr1c12	0.0443	1.3869	0.7156
Druggable	27384	AKR1C13	-0.4699	-1.8446	-1.15725
Druggable	105387	Akr1c14	0.8199	-2.4982	-0.83915
Druggable	105349	AKR1C18	-0.6302	-0.9644	-0.7973
Druggable	116852	AKR1C20	1.6027	0.4409	1.0218
Druggable	77337	AKR1C21	0.4449	0.062	0.25345
Druggable	83702	AKR1C6	-0.5528	-2.5458	-1.5493
Druggable	208665	AKR1D1	-1.266	-1.2832	-1.2746
Druggable	56043	AKR1E1	4.138	1.5734	2.8557
Druggable	110198	AKR7A5	-0.7907	-0.4343	-0.6125
Kinome	11651	AKT1	-1.4697	-2.4311	-1.9504
Kinome	11652	AKT2	-0.9528	2.1839	0.61555
Kinome	23797	AKT3	0.5279	0.6105	0.5692
Druggable	17025	ALAD	-2.2103	-2.9295	-2.5699
Druggable	11655	ALAS1	-5.4049	-4.3154	-4.86015
Druggable	11656	ALAS2	0.5504	-0.162	0.1942
Druggable	11657	Alb	-0.1581	-0.3855	-0.2718
Druggable	11658	ALCAM	-0.5331	1.3257	0.3963
Druggable	69748	Aldh16a1	-2.5089	-3.6235	-3.0662
Druggable	11668	ALDH1A1	-0.6703	-0.0104	-0.34035
Druggable	19378	ALDH1A2	0.9885	1.1788	1.08365
Druggable	56847	ALDH1A3	0.2531	-0.4482	-0.09755
Druggable	26358	ALDH1A7	0.2824	0.3174	0.2999
Druggable	72535	ALDH1B1	-0.8362	-0.6801	-0.75815
Druggable	11669	ALDH2	1.9748	1.0553	1.51505
Druggable	11670	ALDH3A1	0.0134	-1.4745	-0.73055
Druggable	11671	ALDH3A2	0.0674	-0.1592	-0.0459
Druggable	67689	ALDH3B1	-3.0506	-0.7861	-1.91835
Druggable	212647	ALDH4A1	0.0536	-0.0057	0.02395
Druggable	214579	Aldh5a1	-0.3597	0.2581	-0.0508
Druggable	104776	ALDH6A1	0.4194	1.0589	0.73915
Druggable	110695	ALDH7A1	-3.1091	-2.1183	-2.6137
Druggable	237320	ALDH8A1	-0.0589	0.6534	0.29725
Druggable	56752	ALDH9A1	0.7288	-0.6581	0.03535
Druggable	11674	ALDOA	-3.7385	-3.5338	-3.63615
Druggable	230163	Aldob	0.5293	1.73	1.12965
Druggable	11676	Aldoc	1.2415	1.5463	1.3939
Druggable	208211	ALG1	-4.4418	-4.0274	-4.2346
Druggable	380959	Alg10b	1.513	0.9533	1.23315
Druggable	223774	ALG12	0.972	-0.1708	0.4006
Druggable	56737	ALG2	-0.0242	1.7203	0.84805
Druggable	208624	ALG3	-8.8324	-3.8365	-6.33445
Druggable	66248	ALG5	-1.2321	-1.4387	-1.3354
Druggable	320438	ALG6	1.8491	2.2141	2.0316
Druggable	381903	ALG8	3.3412	3.3102	3.3257
Kinome	11682	ALK	-1.0277	-2.7178	-1.87275
Druggable	231642	Alkbh2	0.666	0.7434	0.7047
Druggable	69113	Alkbh3	0.6992	-1.4785	-0.38965
Druggable	94041	ALLC	-1.5457	-1.3338	-1.43975
Druggable	236266	ALMS1	-0.7662	0.0735	-0.34635
Druggable	11684	ALOX12	-0.4542	-0.1081	-0.28115
Druggable	11686	ALOX12B	4.9296	2.7987	3.86415
Druggable	11685	ALOX12E	-2.2879	-0.672	-1.47995
Druggable	11687	ALOX15	0.6849	-0.1431	0.2709
Druggable	11689	Alox5	-1.0086	0.858	-0.0753
Druggable	11688	Alox8	3.2884	2.0816	2.685
Druggable	23801	ALOXE3	-4.743	-3.0051	-3.87405
Phosphatase	76768	Alpi	-0.8391	-0.4511	-0.6451
Kinome	116904	Alpk3	0.3583	-1.016	-0.32885
Phosphatase	11647	Alpl	1.034	1.5552	1.2946
Druggable	74018	ALS2	-0.478	-0.2779	-0.37795
Druggable	108812	Als2cr12	0.4708	1.324	0.8974
Druggable	216285	Alx1	0.6558	1.1223	0.88905
Druggable	11694	ALX3	0.0148	-1.5253	-0.75525
Druggable	11695	ALX4	-8.5355	-9.2894	-8.91245
Druggable	17117	AMACR	-0.717	-0.5518	-0.6344
Druggable	11699	AMBP	-0.778	1.041	0.1315
Druggable	11702	AMD1	-13.828	-9.3988	-11.6134
Druggable	245847	Amdhd2	1.6138	2.9876	2.3007
Druggable	11704	AMELX	0.7237	0.3692	0.54645
Druggable	11705	AMH	-0.7195	0.0664	-0.32655
Kinome	110542	AMHR2	1.3191	1.5111	1.4151
Druggable	56068	AMMECR1	0.6301	1.8406	1.23535
Druggable	93835	AMN	2.0733	2.0144	2.04385
GPCR	232566	Amn1	1.0176	1.0775	1.04755
Druggable	229665	Ampd1	0.8467	-0.4079	0.2194
Druggable	109674	AMPD2	-7.1602	-6.7959	-6.97805
Druggable	11717	AMPD3	0.5854	0.5922	0.5888
Druggable	434437	Amt	-0.4402	-0.8982	-0.6692
Druggable	11722	AMY1	0.0026	-0.195	-0.0962
Druggable	11723	AMY2	-1.2695	0.2321	-0.5187
Protease	231842	Amz1	-1.6487	-1.9809	-1.8148
Druggable	17222	ANAPC1	-1.2211	0.1819	-0.5196
Druggable	68999	ANAPC10	-1.9754	-1.5704	-1.7729
Druggable	99152	ANAPC2	-6.6814	-5.8361	-6.25875
Druggable	52206	ANAPC4	-2.6975	-1.1023	-1.8999
Druggable	59008	ANAPC5	-4.6293	-0.9698	-2.79955
Druggable	56317	ANAPC7	1.048	1.0801	1.06405
Druggable	11727	ANG1	1.0206	-0.4325	0.29405
Druggable	11731	ANG2	0.942	1.4603	1.20115
Druggable	11730	ANG3	-3.5509	-4.2462	-3.89855
Druggable	219033	ANG4	0.5382	0.4737	0.50595
Druggable	11600	Angpt1	-2.3026	-3.39	-2.8463
Druggable	11601	Angpt2	-1.5456	-1.6475	-1.59655
Druggable	72713	ANGPTL1	1.0147	1.4799	1.2473
Druggable	26360	ANGPTL2	-3.8128	-2.2709	-3.04185
Druggable	30924	ANGPTL3	0.1568	0.976	0.5664
Druggable	57875	ANGPTL4	-1.9198	-2.9796	-2.4497
Druggable	11732	ANK	-0.2894	0.0213	-0.13405
Druggable	11733	ANK1	0.2797	-0.6738	-0.19705
Druggable	11735	ANK3	1.7515	1.5332	1.64235
Druggable	319695	Ankar	0.7148	0.9043	0.80955
Druggable	11736	ANKFY1	1.8527	1.5928	1.72275
Druggable	108857	Ankhd1	0.63	0.6579	0.64395
Kinome	244859	Ankk1	-1.6636	-0.2982	-0.9809
Druggable	71782	Ankle2	-1.2763	-0.1744	-0.72535
Druggable	68558	ANKRA2	0.4465	0.2468	0.34665
Druggable	107765	ANKRD1	1.2612	0.9131	1.08715
Druggable	102334	ANKRD10	1.0471	0.7258	0.88645
Druggable	56642	ANKRD2	1.7577	2.0832	1.92045
Druggable	52024	ANKRD22	2.6921	3.6444	3.16825
Druggable	232339	Ankrd26	-0.8243	-0.1145	-0.4694
Druggable	105377	ANKRD32	0.0882	1.5148	0.8015
Druggable	208258	Ankrd33	1.4085	0.3573	0.8829
Druggable	218440	Ankrd34b	-0.3355	-0.1571	-0.2463
Druggable	73845	Ankrd42	-0.008	-0.7071	-0.35755
Druggable	68839	Ankrd46	0.3649	0.8942	0.62955
Druggable	56503	Ankrd49	-0.7401	-2.4133	-1.5767
Druggable	319196	ANKRD5	0.5345	-1.7001	-0.5828
Druggable	237615	Ankrd52	1.7648	0.8992	1.332
Druggable	75305	Ankrd53	0.232	0.7073	0.46965
Druggable	77318	Ankrd55	-0.624	-0.5759	-0.59995
Druggable	78088	Ankrd56	-0.3269	-0.8393	-0.5831
Druggable	268301	Ankrd57	0.8085	1.2883	1.0484
Druggable	140577	ANKRD6	0.7576	2.6954	1.7265
Druggable	66729	Ankrd61	0.5506	-0.1446	0.203
Druggable	75196	Ankrd7	-1.0943	-0.1078	-0.60105
Druggable	72615	Anks3	-0.462	-0.6295	-0.54575
Druggable	52231	Ankzf1	0.3788	1.0598	0.7193
Druggable	68743	ANLN	-1.8385	-1.6281	-1.7333
Protease	16790	ANPEP	0.7972	-0.1342	0.3315
Druggable	16952	ANXA1	0.0873	0.5401	0.3137
Druggable	26359	ANXA10	-0.1247	-0.5383	-0.3315
Druggable	11744	ANXA11	0.7487	-1.0829	-0.1671
Druggable	69787	ANXA13	-2.9097	-0.2426	-1.57615
Druggable	12306	ANXA2	0.9309	-0.691	0.11995
Druggable	11745	ANXA3	-1.9294	-0.318	-1.1237
Druggable	11746	ANXA4	0.7075	0.4866	0.59705
Druggable	11747	ANXA5	-3.3414	-4.6875	-4.01445
Druggable	11749	ANXA6	-0.1334	-0.2716	-0.2025
Druggable	11752	ANXA8	0.4832	0.1427	0.31295
Druggable	71790	ANXA9	3.1704	2.8722	3.0213
Druggable	27052	AOAH	-1.7334	-1.4889	-1.61115
Druggable	237940	AOC2	2.2349	3.2028	2.71885
Druggable	11754	AOC3	1.6268	-0.4681	0.57935
Druggable	11761	AOX1	-0.7582	-2.9664	-1.8623
Druggable	71724	Aox3	0.0768	-1.2899	-0.60655
Druggable	71872	Aox4	-3.5057	-1.3092	-2.40745
Druggable	11764	AP1B1	0.1964	0.3349	0.26565
Druggable	11765	AP1G1	-0.003	0.5524	0.2747
Druggable	11766	AP1G2	-1.013	0.0993	-0.45685
Druggable	217030	AP1GBP1	0.7171	0.1925	0.4548
Druggable	11767	AP1M1	1.0202	-0.1299	0.44515
Druggable	11768	AP1M2	-1.0459	-1.0701	-1.058
Druggable	11769	AP1S1	0.428	1.0651	0.74655
Druggable	108012	AP1S2	-1.6167	0.299	-0.65885
Druggable	252903	AP1S3	1.5963	1.8286	1.71245
Druggable	11771	AP2A1	-0.94	-0.3973	-0.66865
Druggable	11772	AP2A2	1.4119	-0.7254	0.34325
Druggable	71770	AP2B1	-1.5493	-1.6855	-1.6174
Druggable	11773	AP2M1	-1.3951	-0.4887	-0.9419
Druggable	232910	Ap2s1	0.0615	0.4387	0.2501
Druggable	11774	AP3B1	-2.6827	-0.711	-1.69685
Druggable	11775	AP3B2	-0.9132	0.7975	-0.05785
Druggable	11776	AP3D	1.6473	0.5682	1.10775
Druggable	55946	AP3M1	1.7096	1.2195	1.46455
Druggable	64933	AP3M2	-1.0781	-1.4692	-1.27365
Druggable	11777	AP3S1	1.3212	0.5032	0.9122
Druggable	11778	AP3S2	0.4047	-0.0983	0.1532
Druggable	67489	Ap4b1	0.4637	-1.1955	-0.3659
Druggable	11781	AP4M1	3.484	3.9519	3.71795
Druggable	11782	AP4S1	1.8599	1.8053	1.8326
Druggable	11783	APAF1	0.8822	-0.6872	0.0975
Druggable	319924	APBA1	-0.0031	0.4798	0.23835
Druggable	11784	APBA2	1.6366	-0.0754	0.7806
Druggable	57267	APBA3	0.8682	1.4041	1.13615
Druggable	11785	APBB1	0.7181	1.2465	0.9823
Druggable	225372	APBB3	0.7894	1.0482	0.9188
Druggable	11789	APC	-1.7304	-3.826	-2.7782
Druggable	23805	APC2	-0.4918	-0.7098	-0.6008
Druggable	20219	APCS	-0.7747	-0.6519	-0.7133
Protease	235606	APEH	0.7802	0.063	0.4216
Druggable	11792	APEX1	-0.4185	-1.4283	-0.9234
Druggable	77622	APEX2	1.8297	1.1994	1.51455
Protease	242557	APG4C	0.792	0.1941	0.49305
Protease	226548	Aph1a	1.0461	2.331	1.68855
Protease	208117	Aph1b	0.8629	0.9895	0.9262
Protease	68318	Aph1c	0.9233	1.7129	1.3181
Druggable	11800	API5	1.0886	0.7215	0.90505
GPCR	23796	Aplnr	-4.9324	-8.2913	-6.61185
Druggable	11803	APLP1	-1.1877	-3.3362	-2.26195
Druggable	11804	APLP2	-2.2865	-1.6742	-1.98035
Druggable	11806	APOA1	-0.1915	-0.6161	-0.4038
Druggable	11807	APOA2	1.9959	1.9652	1.98055
Druggable	11808	APOA4	-12.25	-9.9732	-11.1116
Druggable	238055	APOB	2.0385	1.0115	1.525
Druggable	171504	APOB48R	-1.4482	-1.3845	-1.41635
Druggable	11810	APOBEC1	-1.1358	-0.1838	-0.6598
Druggable	11811	APOBEC2	-0.2596	0.8283	0.28435
Druggable	80287	APOBEC3	0.7272	-0.8919	-0.08235
Druggable	11812	APOC1	0.673	-1.8679	-0.59745
Druggable	11813	APOC2	-1.2249	-1.6238	-1.42435
Druggable	11814	APOC3	-3.8072	-5.7166	-4.7619
Druggable	11425	APOC4	-0.3837	-0.7499	-0.5668
Druggable	11815	APOD	-0.3433	-1.3085	-0.8259
Druggable	11816	APOE	-0.6171	-1.5262	-1.07165
Druggable	103161	APOF	0.2969	-0.0273	0.1348
Druggable	11818	APOH	1.8744	2.3758	2.1251
Druggable	245282	Apol10a	0.3205	1.2189	0.7697
Druggable	71898	Apol9b	-0.8562	0.037	-0.4096
Druggable	55938	APOM	-0.2484	0.8709	0.31125
Druggable	11820	APP	2.3714	0.0456	1.2085
Druggable	66884	APPBP2	0.1896	1.7178	0.9537
Druggable	11821	APRT	0.8619	1.7229	1.2924
Phosphatase	66408	APTX	-0.0191	-0.5828	-0.30095
Druggable	11826	AQP1	0.3302	1.4164	0.8733
Protease	66333	AQP11	-1.5069	-1.9077	-1.7073
Druggable	11827	AQP2	-0.1014	0.0038	-0.0488
Druggable	11829	AQP4	-0.4692	-0.4624	-0.4658
Druggable	11830	AQP5	-2.7952	-4.2022	-3.4987
Druggable	11831	AQP6	0.6363	0.2139	0.4251
Druggable	11833	AQP8	0.7855	-0.0178	0.38385
Druggable	64008	AQP9	0.7016	0.5859	0.64375
Druggable	11835	AR	-0.8314	0.2402	-0.2956
Kinome	11836	ARAF	0.6331	0.5888	0.61095
Druggable	74252	ARCP	-1.3722	-0.2466	-0.8094
Druggable	56292	Ard1a	-8.0896	-3.5291	-5.80935
Druggable	11839	AREG	-0.0103	-1.3301	-0.6702
Druggable	11840	ARF1	-3.1718	-2.6124	-2.8921
Druggable	11841	ARF2	0.1312	-0.2502	-0.0595
Druggable	11842	ARF3	0.1641	-0.084	0.04005
Druggable	11843	ARF4	-0.2484	-0.7174	-0.4829
Druggable	11844	ARF5	0.337	0.7322	0.5346
Druggable	11845	ARF6	-0.0344	1.527	0.7463
Druggable	228998	ARFGAP1	-1.7946	-3.559	-2.6768
Druggable	66251	ARFGAP3	0.2632	-0.3855	-0.06115
Druggable	211673	Arfgef1	4.8108	2.0385	3.42465
Druggable	99371	ARFGEF2	0.4427	0.0491	0.2459
Druggable	76932	ARFIP2	-0.7314	-1.0508	-0.8911
Druggable	76688	ARFRP1	0.3246	0.4007	0.36265
Druggable	11846	ARG1	0.2535	0.8351	0.5443
Druggable	11847	ARG2	-0.2666	1.2506	0.492
Druggable	228359	ARHGAP1	-0.4615	-0.7654	-0.61345
Druggable	71302	Arhgap26	0.457	0.4929	0.47495
Druggable	214137	Arhgap29	-0.7033	-1.4304	-1.06685
Druggable	171207	ARHGAP4	-4.4195	-0.5998	-2.50965
Druggable	11855	ARHGAP5	1.6621	1.5409	1.6015
Druggable	11856	ARHGAP6	-0.1922	0.8569	0.33235
Druggable	192662	ARHGDIA	-9.7135	-7.8253	-8.7694
Druggable	11857	ARHGDIB	0.1419	0.0979	0.1199
Druggable	14570	ARHGDIG	-2.8706	-1.4633	-2.16695
Druggable	16801	ARHGEF1	-1.8397	-1.9975	-1.9186
Protease	234094	ARHGEF10	1.2913	1.3409	1.3161
Druggable	72754	Arhgef10l	-0.4286	1.1866	0.379
Druggable	213498	ARHGEF11	0.5419	1.6768	1.10935
Druggable	69632	ARHGEF12	1.2543	0.7183	0.9863
Druggable	442801	Arhgef15	-0.6261	-0.6274	-0.62675
Druggable	230972	ARHGEF16	1.172	1.8486	1.5103
Druggable	207212	ARHGEF17	0.6782	0.0731	0.37565
Druggable	102098	ARHGEF18	-2.4808	-1.6052	-2.043
Druggable	16800	ARHGEF2	0.3575	-0.0029	0.1773
Druggable	71704	ARHGEF3	0.9789	1.8068	1.39285
Druggable	77669	Arhgef38	-1.5122	-0.5896	-1.0509
Druggable	73341	ARHGEF6	-0.3622	-0.0661	-0.21415
Druggable	54126	ARHGEF7	0.6772	0.3183	0.49775
Druggable	236915	ARHGEF9	-0.9575	-0.6092	-0.78335
Druggable	93760	ARID1A	1.5872	0.0265	0.80685
Druggable	239985	ARID1B	0.4754	1.6048	1.0401
Druggable	77044	ARID2	-0.9416	-1.7675	-1.35455
Druggable	13496	ARID3A	0.1909	0.9251	0.558
Druggable	56380	ARID3B	3.1508	1.297	2.2239
Druggable	238247	ARID4A	0.7114	-1.9857	-0.63715
Druggable	94246	ARID4B	0.6796	0.5624	0.621
Druggable	214855	ARID5A	0.8487	0.178	0.51335
Druggable	71371	ARID5B	-2.5814	-0.8798	-1.7306
Druggable	104303	ARL1	-0.5662	-0.977	-0.7716
Druggable	56327	ARL2	1.2486	0.1359	0.69225
Druggable	11861	Arl4a	-0.4446	-0.9309	-0.68775
Druggable	320982	Arl4c	-2.055	-1.6718	-1.8634
Druggable	80981	Arl4d	-3.3303	-1.4687	-2.3995
Druggable	75423	Arl5a	2.5319	-0.0369	1.2475
Druggable	75869	Arl5b	-0.9284	-2.0295	-1.47895
Druggable	56297	ARL6	0.3516	1.5703	0.96095
Druggable	65105	ARL6IP4	-5.9996	-3.5053	-4.75245
Druggable	68724	Arl8a	2.4103	3.6199	3.0151
Druggable	67166	Arl8b	-2.0297	-1.3944	-1.71205
Druggable	276905	Armc7	-4.5358	-5.2111	-4.87345
Druggable	74125	Armc8	-1.1976	-0.7869	-0.99225
Druggable	74840	ARMET	-1.9562	-1.7486	-1.8524
Druggable	11863	ARNT	-0.4834	1.5419	0.52925
Druggable	11864	ARNT2	-1.3511	0.2505	-0.5503
Druggable	11865	ARNTL	0.0873	2.0197	1.0535
Druggable	272322	ARNTL2	0.5574	0.9238	0.7406
Druggable	56443	ARPC1A	1.961	2.2415	2.10125
Druggable	11867	ARPC1B	-3.3302	-4.5276	-3.9289
Druggable	76709	ARPC2	0.3169	0.6232	0.47005
Druggable	56378	ARPC3	-0.6133	1.0241	0.2054
Druggable	68089	ARPC4	-1.8508	-0.7161	-1.28345
Druggable	59046	ARPP19	0.3252	1.5334	0.9293
Druggable	11883	ARSA	2.2571	2.0939	2.1755
Druggable	11881	ARSB	2.0445	0.8627	1.4536
Kinome	74008	Arsg	-1.1778	0.6946	-0.2416
Druggable	545260	Arsi	0.2747	0.9944	0.63455
Druggable	271970	Arsj	0.3766	-0.3185	0.02905
Druggable	77041	Arsk	0.7181	2.7634	1.74075
Druggable	11870	ART1	1.3565	1.7131	1.5348
Druggable	11871	ART2A	0.7472	1.3753	1.06125
Druggable	11872	ART2B	2.1101	0.6612	1.38565
Druggable	109979	ART3	0.0214	2.0708	1.0461
Druggable	109978	ART4	-0.0308	-0.4445	-0.23765
Druggable	11875	ART5	1.4263	1.1033	1.2648
Druggable	11877	ARVCF	-6.2644	-2.6077	-4.43605
Druggable	11878	ARX	0.3585	-3.2834	-1.46245
Druggable	57344	As3mt	1.3221	1.2173	1.2697
Druggable	11886	ASAH1	-0.682	-0.035	-0.3585
Druggable	54447	ASAH2	1.4004	-0.1708	0.6148
Druggable	171168	ASAH3	1.0106	0.2175	0.61405
Druggable	69090	Ascc1	0.5079	0.7326	0.62025
Druggable	320632	Ascc3l1	-15.038	-17.955	-16.4965
Druggable	17172	ASCL1	-4.9291	-5.7637	-5.3464
Druggable	17173	ASCL2	-0.8774	-3.7911	-2.33425
Druggable	56787	ASCL3	-0.8697	-0.9319	-0.9008
Druggable	11889	ASGR1	0.9549	1.4016	1.17825
Druggable	11890	ASGR2	-2.3865	-0.4891	-1.4378
Druggable	192195	ASH1L	0.9685	2.2716	1.62005
Druggable	23808	ASH2L	-0.2371	-0.0025	-0.1198
Druggable	109900	ASL	-2.2648	-1.8326	-2.0487
Druggable	56495	ASNA1	0.8145	0.2422	0.52835
Druggable	27053	ASNS	-5.6608	-4.9006	-5.2807
Druggable	70396	Asnsd1	0.2446	-0.0779	0.08335
Druggable	11484	ASPA	-0.0503	1.8682	0.90895
Druggable	104816	Aspg	0.7455	0.3387	0.5421
Druggable	65973	ASPH	1.4973	1.1404	1.31885
Druggable	72898	Asphd2	-0.4028	0.4185	0.00785
Druggable	12316	Aspm	-1.2929	0.0413	-0.6258
Protease	67855	Asprv1	-0.0921	1.1354	0.52165
Druggable	68938	ASPSCR1	0.3641	-0.0981	0.133
Druggable	66514	ASRGL1	-0.3038	0.0104	-0.1467
Druggable	11898	ASS1	0.5864	0.1903	0.38835
Protease	215095	Astl	0.9472	2.2644	1.6058
Druggable	70472	ATAD2	1.6361	0.7359	1.186
Druggable	11907	ATE1	0.2594	-1.8716	-0.8061
Druggable	11908	ATF1	-1.272	-0.5369	-0.90445
Druggable	11909	ATF2	0.2214	1.4152	0.8183
Druggable	11910	ATF3	-0.1813	-0.4358	-0.30855
Druggable	11911	ATF4	-0.0157	0.6048	0.29455
Druggable	107503	ATF5	-0.7377	0.0193	-0.3592
Druggable	226641	ATF6	-0.5403	-1.8237	-1.182
Druggable	223922	ATF7	3.153	2.3659	2.75945
Druggable	54343	ATF7IP	0.3526	1.4524	0.9025
Druggable	67526	Atg12	1.3046	0.7827	1.04365
Druggable	67841	Atg3	0.2147	-0.9068	-0.34605
Protease	666468	Atg4a	1.0033	1.055	1.02915
Protease	66615	Atg4b	1.1759	0.1018	0.63885
Protease	235040	Atg4d	-0.0723	-1.7642	-0.91825
Druggable	11793	Atg5	2.2679	0.7005	1.4842
Druggable	74244	Atg7	-0.2043	0.5594	0.17755
Druggable	212974	Athl1	-0.5578	0.4883	-0.03475
Druggable	108147	ATIC	-4.6602	-5.688	-5.1741
Druggable	73991	Atl1	-2.9814	-1.1226	-2.052
Kinome	11920	ATM	1.631	-3.4947	-0.93185
Druggable	11921	ATOH1	2.0068	3.4686	2.7377
Druggable	71093	ATOH8	1.26	0.8121	1.03605
Druggable	11927	ATOX1	-8.5719	-9.3704	-8.97115
Druggable	11982	ATP10A	-0.7143	0.0939	-0.3102
Druggable	319767	Atp10b	0.8732	0.6205	0.74685
Druggable	231287	ATP10D	1.2122	1.9226	1.5674
Druggable	50770	ATP11A	0.0396	0.5296	0.2846
Druggable	76295	ATP11B	2.8647	2.2226	2.54365
Druggable	320940	ATP11C	1.0253	1.6356	1.33045
Druggable	192113	ATP12A	0.2793	1.4947	0.887
Druggable	170759	ATP13A	2.1402	1.1994	1.6698
Druggable	74772	Atp13a2	3.1181	2.4812	2.79965
Druggable	224088	Atp13a3	1.4042	-0.3443	0.52995
Druggable	224079	Atp13a4	1.0168	0.4463	0.73155
Druggable	268878	Atp13a5	-0.9865	-0.3794	-0.68295
Phosphatase	11928	ATP1A1	-0.5041	-1.9005	-1.2023
Druggable	98660	ATP1A2	-0.6251	-1.0425	-0.8338
Druggable	232975	ATP1A3	0.7143	1.22	0.96715
Druggable	11931	ATP1B1	0.0908	0.33	0.2104
Druggable	11932	ATP1B2	0.1065	1.7496	0.92805
Druggable	11933	ATP1B3	-0.7537	0.7938	0.02005
Druggable	67821	ATP1B4	0.4792	1.566	1.0226
Druggable	11937	ATP2A1	-0.3298	-0.4795	-0.40465
Druggable	11938	ATP2A2	-4.6323	-4.1114	-4.37185
Druggable	53313	ATP2A3	-0.0578	0.3938	0.168
Druggable	67972	Atp2b1	0.1149	0.5967	0.3558
Druggable	11941	ATP2B2	-2.2418	-0.9331	-1.58745
Druggable	320707	ATP2B3	-1.104	-1.3074	-1.2057
Druggable	381290	Atp2b4	0.2228	2.2657	1.24425
Druggable	235574	ATP2C1	0.8994	-0.0285	0.43545
Druggable	69047	Atp2c2	0.7606	-0.2271	0.26675
Druggable	11944	ATP4A	-0.0175	-0.3745	-0.196
Druggable	11945	ATP4B	-0.0114	0.4364	0.2125
Druggable	11946	ATP5A1	2.637	1.6383	2.13765
Druggable	11947	ATP5B	0.8459	1.2855	1.0657
Druggable	11949	ATP5C1	0.402	1.0876	0.7448
Druggable	66043	ATP5D	1.1371	1.054	1.09555
Druggable	67126	ATP5E	-12.713	-3.1727	-7.94285
Druggable	11950	ATP5F1	0.3227	-0.5956	-0.13645
Druggable	11951	ATP5G1	-3.188	-2.8287	-3.00835
Druggable	67942	ATP5G2	-0.165	0.0885	-0.03825
Druggable	228033	ATP5G3	0.8502	0.8395	0.84485
Druggable	71679	ATP5H	-1.9856	-2.0587	-2.02215
Druggable	11957	ATP5J	1.4027	0.5655	0.9841
Druggable	57423	ATP5J2	0.9071	-0.6387	0.1342
Druggable	11958	ATP5K	2.9823	2.0859	2.5341
Druggable	28080	ATP5O	1.9776	1.7078	1.8427
Druggable	68055	Atp5s	-0.1007	0.6333	0.2663
Druggable	54411	ATP6AP1	-1.9552	1.0976	-0.4288
Druggable	70495	ATP6AP2	-1.2127	-0.2426	-0.72765
Druggable	11975	ATP6V0A1	1.4288	0.9118	1.1703
Druggable	21871	ATP6V0A2	0.0643	1.0116	0.53795
Druggable	140494	ATP6V0A4	0.0979	1.325	0.71145
Druggable	114143	ATP6V0B	-0.4658	-0.0306	-0.2482
Druggable	11984	ATP6V0C	2.0937	1.1413	1.6175
Druggable	11972	ATP6V0D1	-4.4924	-3.0543	-3.77335
Druggable	242341	ATP6V0D2	-3.9931	-5.0081	-4.5006
Druggable	11974	ATP6V0E	-3.093	-1.6344	-2.3637
Druggable	76252	Atp6v0e2	5.7873	4.1801	4.9837
Druggable	11964	Atp6v1a	0.2953	0.5637	0.4295
Druggable	110935	ATP6V1B1	0.2705	0.4632	0.36685
Druggable	11966	ATP6V1B2	1.1372	0.7421	0.93965
Druggable	66335	ATP6V1C1	1.9778	1.2626	1.6202
Druggable	68775	ATP6V1C2	2.578	3.3559	2.96695
Druggable	73834	ATP6V1D	-3.9137	-2.9002	-3.40695
Druggable	11973	ATP6V1E1	-1.8577	-0.4023	-1.13
Druggable	74915	ATP6V1E2	0.6047	1.0378	0.82125
Druggable	66144	ATP6V1F	0.9668	0.6397	0.80325
Druggable	66290	ATP6V1G1	-0.8328	-0.8117	-0.82225
Druggable	66237	ATP6V1G2	0.8345	0.2959	0.5652
Druggable	338375	ATP6V1G3	4.2314	1.8933	3.06235
Druggable	108664	ATP6V1H	-0.0342	0.0304	-0.0019
Druggable	11977	ATP7A	1.4207	1.5476	1.48415
Druggable	11979	ATP7B	2.11	0.5416	1.3258
Druggable	11980	ATP8A1	-1.0575	-1.3026	-1.18005
Druggable	50769	ATP8A2	1.1611	-0.0787	0.5412
Druggable	54670	Atp8b1	0.3628	0.4486	0.4057
Druggable	54667	ATP8B2	-0.0401	-0.677	-0.35855
Druggable	67331	ATP8B3	1.2457	1.2737	1.2597
Druggable	241633	ATP8B4	0.0862	1.2458	0.666
Druggable	320571	Atp8b5	1.4867	0.6896	1.08815
Druggable	11981	ATP9A	0.9613	1.3805	1.1709
Druggable	50771	ATP9B	1.6946	2.2954	1.995
Kinome	245000	Atr	-0.9308	-0.5476	-0.7392
Druggable	235610	Atrip	-0.712	0.562	-0.075
Druggable	22589	ATRX	1.433	1.6307	1.53185
Druggable	20238	Atxn1	-2.387	-0.4744	-1.4307
Druggable	20239	Atxn2	0.8396	1.0578	0.9487
Druggable	110616	Atxn3	-0.7302	-0.4292	-0.5797
Druggable	246103	Atxn7	-1.9863	-2.505	-2.24565
Druggable	106347	AU041483	-0.165	-1.4945	-0.82975
Druggable	381802	AU067695	-2.7834	-1.184	-1.9837
Druggable	11992	AUH	0.8756	1.9074	1.3915
Kinome	20878	Aurka	-7.3635	-7.237	-7.30025
Druggable	66077	Aurkaip1	2.7324	2.2133	2.47285
Kinome	20877	AURKB	-0.0849	-0.0737	-0.0793
Kinome	20871	Aurkc	-2.553	-0.4679	-1.51045
Druggable	11998	AVP	-3.5766	-2.2675	-2.92205
GPCR	54140	AVPR1A	1.663	0.977	1.32
GPCR	26361	AVPR1B	0.0452	0.0198	0.0325
GPCR	12000	AVPR2	-0.003	-0.373	-0.188
Druggable	60440	AW111922	-0.0991	-0.0027	-0.0509
Druggable	330361	AW146020	-2.4314	-1.9701	-2.20075
Phosphatase	218232	AW456874	1.1992	1.1288	1.164
Kinome	244631	AW539964	-2.2878	-0.3433	-1.31555
Druggable	100434	AW547365	1.6627	1.2883	1.4755
Kinome	106522	AW548124	2.8764	1.141	2.0087
Druggable	12006	AXIN2	2.1386	0.7911	1.46485
Kinome	26362	AXL	1.1942	2.2482	1.7212
Druggable	215418	AXUD1	0.8659	0.8795	0.8727
Druggable	12007	AZGP1	0.8353	0.1486	0.49195
Druggable	54375	Azin1	-0.1195	0.0225	-0.0485
Kinome	65964	B230120H23Rik	-2.9582	-4.8628	-3.9105
Druggable	12010	B2M	-0.0164	-0.0409	-0.02865
Druggable	26879	B3galnt1	0.932	0.1975	0.56475
Druggable	97884	B3galnt2	-0.5121	0.4775	-0.0173
Druggable	26877	B3GALT1	0.5826	0.1201	0.35135
Druggable	26878	B3GALT2	0.6023	0.0943	0.3483
Druggable	54218	B3GALT4	-0.8771	-0.5184	-0.69775
Druggable	93961	B3GALT5	0.8297	1.1995	1.0146
Druggable	117592	B3GALT6	-0.0859	0.1354	0.02475
Druggable	76898	B3GAT1	-0.9345	0.0079	-0.4633
Druggable	280645	B3GAT2	-2.1511	-2.6413	-2.3962
Druggable	72727	B3GAT3	-1.1687	-2.3368	-1.75275
Druggable	53625	B3GNT1	-0.2639	-1.0638	-0.66385
Druggable	108902	B3gnt1	-0.3656	-0.4671	-0.41635
Druggable	72297	B3GNT3	0.3948	0.5404	0.4676
Druggable	231727	B3GNT4	-0.0094	-0.3089	-0.15915
Druggable	108105	B3GNT5	1.9454	1.4859	1.71565
Druggable	272411	B3gnt6	-1.2495	-1.2101	-1.2298
Druggable	227327	B3GNT7	0.3972	-0.3719	0.01265
Druggable	232984	B3gnt8	1.1665	1.0138	1.09015
Druggable	97440	B3gnt9	1.7171	0.344	1.03055
Druggable	210004	B3gntl1	0.0193	1.0785	0.5489
Druggable	216805	B430214A04RIK	0.722	1.9829	1.35245
Druggable	14421	B4galnt1	0.8292	1.5608	1.195
Druggable	14422	B4galnt2	0.3049	-0.0805	0.1122
Druggable	330671	B4galnt4	-3.2198	-7.6777	-5.44875
Druggable	14595	B4GALT1	1.5848	1.5859	1.58535
Druggable	53418	B4GALT2	0.1196	0.3187	0.21915
Druggable	57370	B4GALT3	5.6167	5.9629	5.7898
Druggable	56375	B4GALT4	0.2983	1.4352	0.86675
Druggable	56336	B4GALT5	0.0451	-1.9726	-0.96375
Druggable	56386	B4GALT6	0.6524	-0.4359	0.10825
Druggable	218271	B4GALT7	-7.7182	-7.1923	-7.45525
Druggable	96957	B830009D23RIK	-4.8256	-3.3169	-4.07125
Druggable	12012	BAAT	-0.0257	-0.4727	-0.2492
Protease	23821	BACE1	0.0402	0.2345	0.13735
Protease	56175	BACE2	0.2059	0.7407	0.4733
Druggable	70025	BACH	-0.5574	0.0309	-0.26325
Druggable	12013	BACH1	1.904	0.2426	1.0733
Druggable	12014	BACH2	0.1989	0	0.09945
Druggable	12015	BAD	-0.0202	-0.178	-0.0991
Druggable	12017	BAG1	1.9376	1.3552	1.6464
Druggable	213539	BAG2	-0.3176	-1.9962	-1.1569
Druggable	29810	BAG3	-1.0271	-1.1796	-1.10335
Druggable	67384	BAG4	-3.5872	-2.605	-3.0961
Druggable	70369	BAG5	0.8207	1.2598	1.04025
GPCR	107831	BAI1	-0.9801	-1.4322	-1.20615
GPCR	230775	BAI2	0.1039	-0.0063	0.0488
GPCR	210933	BAI3	1.8332	0.8243	1.32875
Kinome	108100	BAIAP2	-5.836	-4.5947	-5.21535
Druggable	66898	Baiap2l1	0.6288	-0.7229	-0.04705
Druggable	12018	BAK1	-0.4604	-0.635	-0.5477
Druggable	53325	BANP	-3.3962	-1.1657	-2.28095
Protease	104416	BAP1	0.1062	-1.7611	-0.82745
Druggable	54422	BARHL1	-0.231	0.1577	-0.03665
Druggable	104382	Barhl2	0.696	0.1482	0.4221
Druggable	12022	BARX1	-0.4079	0.2426	-0.08265
Druggable	12023	BARX2	-4.8805	-3.5097	-4.1951
Druggable	70350	BASP1	1.0149	0.8681	0.9415
Druggable	53817	BAT1A	-5.4192	-1.4819	-3.45055
Druggable	224727	BAT3	-0.0064	0.0484	0.021
Druggable	81845	BAT4	-0.083	-0.4645	-0.27375
Druggable	110147	BAT8	-0.0296	-0.6748	-0.3522
Druggable	53314	BATF	0.7499	0.5578	0.65385
Druggable	381319	Batf3	-4.0735	-1.5765	-2.825
Druggable	12028	BAX	-0.3688	-0.8814	-0.6251
Druggable	116848	BAZ2A	-1.676	-0.5118	-1.0939
Druggable	98752	BB219290	0.6603	0.1313	0.3958
Druggable	170770	BBC3	-2.2195	-1.3452	-1.78235
Druggable	170442	BBOX1	0.6839	-1.3001	-0.3081
Druggable	52028	BBS1	1.4036	1.5068	1.4552
Druggable	67378	BBS2	1.07	0.8711	0.97055
Druggable	102774	BBS4	2.3418	0.5162	1.429
Druggable	71492	BBS7	2.4986	0.6568	1.5777
Druggable	216152	BC005764	-1.0325	-0.5114	-0.77195
Druggable	229003	BC006779	-3.2567	-2.6632	-2.95995
Kinome	225994	BC016495	0.3638	1.4266	0.8952
Druggable	215928	BC021785	-0.2988	-0.0405	-0.16965
Kinome	234878	BC021891	0.6531	-0.6402	0.00645
Kinome	216976	BC030499	0.6925	0.4892	0.59085
Druggable	381101	BC048355	-6.0357	-4.0264	-5.03105
Druggable	218275	BC051665	-5.6218	-4.9237	-5.27275
Druggable	57278	Bcam	0.8861	0.8769	0.8815
Druggable	12033	BCAP29	-4.74	-2.4352	-3.5876
Druggable	27061	BCAP31	-6.3271	-4.2209	-5.274
Druggable	12927	BCAR1	-1.9814	-1.465	-1.7232
Druggable	29815	BCAR3	-1.8997	-0.7699	-1.3348
Druggable	76960	BCAS1	-1.3926	-0.869	-1.1308
Druggable	68183	BCAS2	-2.2832	-3.242	-2.7626
Druggable	12035	BCAT1	-0.7017	-0.1402	-0.42095
Druggable	12036	BCAT2	-0.2917	-0.1179	-0.2048
Druggable	66165	BCCIP	0.3798	0.049	0.2144
Druggable	12038	BCHE	0.7725	-0.2042	0.28415
Druggable	12039	BCKDHA	0.6511	0.6702	0.66065
Druggable	12040	BCKDHB	-1.0617	-0.5007	-0.7812
Kinome	12041	BCKDK	-0.6282	-2.5395	-1.58385
Druggable	12042	BCL10	0.0189	1.2432	0.63105
Druggable	14025	BCL11A	-1.6432	-2.1494	-1.8963
Druggable	12043	BCL2	-0.5875	-0.7161	-0.6518
Druggable	12045	BCL2A1B	0.3211	-0.0278	0.14665
Druggable	12047	BCL2A1D	-0.2211	0.5234	0.15115
Druggable	12048	BCL2L1	-1.0986	-1.2372	-1.1679
Druggable	12049	BCL2L10	-0.6207	1.4305	0.4049
Druggable	12125	BCL2L11	1.9586	2.3113	2.13495
Druggable	94044	BCL2L13	-0.5237	-1.6998	-1.11175
Druggable	66813	BCL2L14	0.412	-0.0224	0.1948
Druggable	12050	BCL2L2	-1.279	-1.4453	-1.36215
Druggable	12051	BCL3	-0.0312	-0.174	-0.1026
Druggable	12053	BCL6	-0.9998	-0.1414	-0.5706
Druggable	12029	BCL6B	-0.2969	-0.0504	-0.17365
Druggable	77045	BCL7A	-0.5004	-2.355	-1.4277
Druggable	12054	BCL7B	0.5017	1.3808	0.94125
Druggable	77578	BCL9	0.6489	1.0022	0.82555
Druggable	72567	BCLAF1	0.2835	-0.2423	0.0206
Druggable	63857	BCMO1	1.7605	2.9751	2.3678
Druggable	170752	Bco2	-0.6085	-0.4383	-0.5234
Druggable	71458	BCOR	-0.1988	1.6875	0.74435
Druggable	320376	Bcorl1	1.1001	3.2632	2.18165
Kinome	110279	BCR	1.2221	1.7579	1.49
Druggable	66821	BCS1L	0.0673	1.1253	0.5963
Druggable	71911	Bdh1	0.592	0.5844	0.5882
GPCR	12061	BDKRB1	-0.7136	-1.2602	-0.9869
GPCR	12062	BDKRB2	2.6891	1.5726	2.13085
Druggable	12064	BDNF	0.1747	-0.4898	-0.15755
Druggable	544971	Bdp1	-7.9981	-6.7762	-7.38715
Druggable	12068	BET1	-3.0433	-1.4137	-2.2285
Druggable	54399	BET1L	-0.0865	-0.0038	-0.04515
Druggable	12075	BFSP1	-1.8648	-1.3333	-1.59905
Druggable	107993	BFSP2	-3.7097	-2.3841	-3.0469
Druggable	12111	BGN	0.4797	0.405	0.44235
Druggable	20893	BHLHB2	0.8922	1.088	0.9901
Druggable	79362	BHLHB3	-2.1441	-1.1144	-1.62925
Druggable	140489	BHLHB4	0.0557	-1.0469	-0.4956
Druggable	59058	BHLHB5	0.8232	0.8087	0.81595
Druggable	17341	Bhlhb8	0.1272	-0.8858	-0.3793
Druggable	12116	BHMT	-2.0346	-2.3985	-2.21655
Druggable	64918	BHMT2	1.5697	0.3729	0.9713
Druggable	12121	BICD1	-0.4975	0.2639	-0.1168
Druggable	76895	BICD2	-0.4606	1.0466	0.293
Druggable	12122	BID	-0.7001	-5.47	-3.08505
Druggable	12124	Bik	-0.9271	-2.6142	-1.77065
Druggable	30948	BIN1	0.5659	-0.3956	0.08515
Druggable	57315	BING4	-11.054	-9.1956	-10.1248
Druggable	17952	BIRC1F	-0.6189	0.3116	-0.15365
Druggable	11799	BIRC5	-4.1728	-5.2799	-4.72635
Druggable	53619	BLCAP	-1.1941	-1.9884	-1.59125
Kinome	12143	BLK	0.7347	2.8072	1.77095
Druggable	12144	BLM	0.3601	0.9802	0.67015
Protease	104184	BLMH	0.2918	0.3415	0.31665
GPCR	12145	BLR1	1.3117	1.9278	1.61975
Druggable	109778	BLVRA	1.1718	0.9781	1.07495
Druggable	233016	BLVRB	-1.7184	0.7049	-0.50675
Druggable	66352	BLZF1	-0.2823	0.8217	0.2697
Protease	12153	BMP1	-1.3011	-1.7351	-1.5181
Druggable	12155	BMP15	-0.3538	-1.006	-0.6799
Druggable	12156	BMP2	0.2501	0.3476	0.29885
Kinome	140780	BMP2K	2.2632	1.3772	1.8202
Druggable	110075	BMP3	-0.9438	-0.0054	-0.4746
Druggable	12159	BMP4	-0.6826	-1.4197	-1.05115
Druggable	12160	BMP5	-2.2936	-1.9612	-2.1274
Druggable	12161	BMP6	0.1256	0.13	0.1278
Druggable	12162	BMP7	0.9551	0.9013	0.9282
Druggable	12163	BMP8A	-0.4308	-0.5927	-0.51175
Druggable	12164	BMP8B	-0.1923	-0.2215	-0.2069
Kinome	12166	BMPR1A	2.9571	3.2076	3.08235
Kinome	12167	BMPR1B	-0.0348	1.2528	0.609
Kinome	12168	BMPR2	1.2624	3.1902	2.2263
Kinome	12169	BMX	1.4883	0.8637	1.176
Druggable	12173	BNC1	-0.4523	1.8659	0.7068
Druggable	224630	BNIP1	-0.0944	-1.766	-0.9302
Druggable	12175	BNIP2	2.3302	2.8338	2.582
Druggable	12176	BNIP3	0.3311	0.1494	0.24025
Druggable	12177	BNIP3L	0.9915	-0.507	0.24225
Druggable	51800	BOK	-0.6753	-2.4214	-1.54835
Druggable	75388	BOLL	-0.2465	-0.0854	-0.16595
Phosphatase	12183	BPGM	0.41	1.5224	0.9662
Druggable	68021	BPHL	0.6653	0.8789	0.7721
Druggable	329547	Bpi	-0.3325	-2.0018	-1.16715
Druggable	270757	BPIL2	-0.7463	0.1828	-0.28175
Phosphatase	23827	BPNT1	0.7436	0.8702	0.8069
Druggable	207165	Bptf	-0.3301	-0.9736	-0.65185
Kinome	109880	BRAF	-1.8114	-1.5888	-1.7001
Druggable	12190	BRCA2	-0.7762	-2.6562	-1.7162
Kinome	14312	BRD2	1.0331	0.2642	0.64865
Kinome	67382	BRD3	-0.4205	1.988	0.78375
Kinome	57261	BRD4	-1.4687	-3.2433	-2.356
Druggable	26992	BRD7	0.144	0.7087	0.42635
Druggable	78656	BRD8	0.4719	0.7582	0.61505
Kinome	114642	BRDT	-0.0543	0.4084	0.17705
Druggable	107976	BRE	-0.7241	0.1281	-0.298
Druggable	72308	BRF1	-9.9183	-7.3134	-8.61585
Druggable	66653	BRF2	1.1905	2.2479	1.7192
Druggable	237911	BRIP1	-0.9654	0.8207	-0.07235
GPCR	12209	BRS3	2.3683	0.4221	1.3952
Kinome	381979	BRSK1	0.3119	0.0096	0.16075
Kinome	75770	BRSK2	2.0658	0.0673	1.06655
Druggable	108013	BRUNOL4	-0.7149	-0.0774	-0.39615
Druggable	93871	Brwd1	-4.1124	-3.9148	-4.0136
Druggable	207425	Brwd2	1.825	0.2414	1.0332
Druggable	14705	BSCL2	2.2459	1.5968	1.92135
Druggable	12215	BSG	-2.448	-0.3449	-1.39645
Druggable	12182	BST1	-2.0956	-0.4566	-1.2761
Druggable	244813	BSX	2.1791	3.15	2.66455
Druggable	107182	Btaf1	0.2122	-0.5121	-0.14995
Druggable	74007	BTBD11	2.2812	1.7834	2.0323
Druggable	66830	BTBD14B	-1.8773	-0.4044	-1.14085
Druggable	26363	BTD	1.2976	1.3062	1.3019
Druggable	218490	BTF3	-10.632	-8.401	-9.5165
Druggable	12226	BTG1	-0.1459	-0.8561	-0.501
Druggable	12227	BTG2	0.5335	-0.3794	0.07705
Druggable	12228	BTG3	0.5236	-0.363	0.0803
Druggable	56057	BTG4	1.4873	-0.1136	0.68685
Kinome	12229	BTK	0.1983	0.5754	0.38685
Druggable	12231	BTN1A1	1.7466	2.012	1.8793
Druggable	547431	Btnl2	1.8236	1.5831	1.70335
Kinome	12235	BUB1	0.0725	-3.8338	-1.88065
Kinome	12236	BUB1B	-3.1349	-1.1203	-2.1276
Druggable	12237	BUB3	0.14	-0.311	-0.0855
Druggable	231889	Bud31	-15.109	-14.311	-14.71
Druggable	207777	BZRAP1	0.2589	-0.149	0.05495
Druggable	66882	BZW1	-1.5505	-1.3259	-1.4382
Druggable	66912	BZW2	1.1583	0.7333	0.9458
GPCR	238725	C030001A19RIK	-0.893	-1.9288	-1.4109
GPCR	243407	C130060K24RIK	0.4391	0.1577	0.2984
Druggable	57316	C1D	-1.5649	-0.1768	-0.87085
Druggable	94192	C1GALT1	1.9496	1.5004	1.725
Druggable	59048	C1galt1c1	0.711	0.278	0.4945
Druggable	12259	C1QA	-4.1657	-2.663	-3.41435
Druggable	12260	C1QB	-4.335	-3.4385	-3.88675
Druggable	12262	C1qc	-3.423	-3.516	-3.4695
Druggable	235312	C1QTNF5	-2.0742	-0.902	-1.4881
Protease	50909	C1R	-0.8943	-1.2983	-1.0963
Protease	232371	C1RL	1.1127	0.917	1.01485
Protease	50908	C1S	1.4879	1.5721	1.53
Druggable	317677	C1SB	-0.112	1.1125	0.50025
Protease	12263	C2	1.3464	-0.7053	0.32055
Druggable	227693	C230075L19RIK	-2.0554	-0.9423	-1.49885
Kinome	244895	C230081A13RIK	1.479	2.0275	1.75325
Protease	12266	C3	0.6254	0.597	0.6112
Druggable	77480	C330002I19Rik	0.4085	1.3432	0.87585
Druggable	101744	C330005M16RIK	0.1836	0.2958	0.2397
Druggable	215476	C330019G07RIK	-1.0169	-1.1897	-1.1033
Druggable	230700	C330039G02RIK	1.5871	1.2232	1.40515
Protease	224836	C330046L10RIK	-1.2681	-2.2387	-1.7534
GPCR	12267	C3AR1	2.5403	1.1375	1.8389
Druggable	229542	C430014D17RIK	-0.7522	0.3357	-0.20825
Druggable	625018	C4a	-0.0389	0.6868	0.32395
Druggable	12268	C4b	0	-0.6998	-0.3499
Druggable	223978	C530044N13RIK	-0.4869	0.2142	-0.13635
GPCR	12273	C5ar1	1.5267	1.3245	1.4256
Druggable	12274	C6	-0.2765	-0.0377	-0.1571
Druggable	209186	C730036D15RIK	1.4869	0.5504	1.01865
Druggable	331535	C730040N12RIK	-1.0682	-1.2325	-1.15035
Druggable	223690	C730048E16RIK	-6.4443	-3.3298	-4.88705
Druggable	19777	C80913	2.4181	2.1666	2.29235
Druggable	320011	C820010P03RIK	0.3025	0.9312	0.61685
Druggable	230558	C8A	0.0807	0.3078	0.19425
Druggable	110382	C8B	0.8345	0.3465	0.5905
Druggable	69379	C8g	-1.2381	-0.6502	-0.94415
Druggable	12279	C9	-2.6407	-2.1989	-2.4198
Kinome	67426	CABC1	1.8571	0.5888	1.22295
Druggable	29867	CABP1	-0.2666	-0.3691	-0.31785
Druggable	71132	CABYR	-0.7491	0.6438	-0.05265
Druggable	69719	CAD	-3.1609	-1.9185	-2.5397
Druggable	12307	CALB1	1.596	1.5676	1.5818
Druggable	67488	Calcoco1	0.4818	-0.9352	-0.2267
GPCR	12311	CALCR	0.4449	-0.214	0.11545
GPCR	54598	CALCRL	-4.3766	-1.1256	-2.7511
Druggable	12314	CALM2	0.1129	0.8738	0.49335
Druggable	80796	CALM4	-0.9762	-0.9255	-0.95085
Druggable	12317	CALR	0.1995	0.3158	0.25765
Druggable	68566	Caly	0.1329	-1.8847	-0.8759
Kinome	52163	CAMK1	0.9982	-0.803	0.0976
Kinome	227541	CAMK1D	-1.6083	-0.791	-1.19965
Kinome	215303	CAMK1G	-1.2748	0.0196	-0.6276
Kinome	12322	CAMK2A	0.1605	-0.7216	-0.28055
Kinome	12323	CAMK2B	0.7466	-6.9832	-3.1183
Kinome	108058	CAMK2D	1.4969	-0.2761	0.6104
Kinome	12325	CAMK2G	-0.5034	0.6372	0.0669
Kinome	66259	Camk2n1	-0.2556	-0.4286	-0.3421
Kinome	12326	CAMK4	1.1445	-0.5227	0.3109
Kinome	55984	CAMKK1	-3.868	0.2796	-1.7942
Kinome	207565	CAMKK2	-0.8823	1.3629	0.2403
Kinome	235604	Camkv	-0.615	-3.0672	-1.8411
Druggable	12796	CAMP	-1.1794	0.0431	-0.56815
Druggable	216874	CAMTA2	0.7341	1.5385	1.1363
Druggable	76025	Cant1	-2.3382	-3.1646	-2.7514
Druggable	12330	CANX	0.4725	1.3799	0.9262
Druggable	12331	CAP1	-2.6649	-1.8568	-2.26085
Druggable	12332	CAPG	-0.4386	0.6536	0.1075
Protease	12333	CAPN1	-0.9297	-0.4895	-0.7096
Protease	23830	CAPN10	1.3744	0.6875	1.03095
Protease	268958	Capn11	-0.4978	1.2489	0.37555
Protease	60594	CAPN12	1.6185	0.0358	0.82715
Protease	12334	CAPN2	0.095	-0.1656	-0.0353
Protease	12335	CAPN3	0.1808	1.2152	0.698
Protease	12337	CAPN5	0.4447	2.3387	1.3917
Protease	12338	CAPN6	-1.1279	-1.6074	-1.36765
Protease	12339	CAPN7	0.5791	0.2889	0.434
Protease	170725	CAPN8	-0.7523	-2.5566	-1.65445
Protease	73647	CAPN9	0.9908	1.7175	1.35415
Protease	12336	CAPNS1	-0.0591	0.1636	0.05225
Druggable	12340	CAPZA1	0.4994	0.9147	0.70705
Druggable	12343	CAPZA2	0	-0.0621	-0.03105
Druggable	12345	CAPZB	0.2911	0.6664	0.47875
Druggable	12346	CAR1	0.1008	1.4978	0.7993
Druggable	72605	CAR10	0.6842	1.9252	1.3047
Druggable	12348	CAR11	-1.1527	-2.4144	-1.78355
Druggable	76459	CAR12	-0.0871	1.1073	0.5101
Druggable	71934	CAR13	-0.1607	-1.3765	-0.7686
Druggable	23831	CAR14	0.7226	0.3103	0.51645
Druggable	80733	CAR15	-3.4894	-3.1902	-3.3398
Druggable	12349	CAR2	1.6114	0.886	1.2487
Druggable	12350	CAR3	-0.7165	0.346	-0.18525
Druggable	12351	CAR4	-0.0673	0.1195	0.0261
Druggable	12352	CAR5A	-0.988	-1.244	-1.116
Druggable	56078	CAR5B	-0.1145	0.1642	0.02485
Druggable	12353	CAR6	-2.0016	-0.5989	-1.30025
Druggable	12354	CAR7	-0.8262	0.6971	-0.06455
Druggable	12319	CAR8	-0.0508	0.6662	0.3077
Druggable	230099	CAR9	-3.8791	-1.6351	-2.7571
Kinome	108723	CARD11	-1.8227	-8.3058	-5.06425
Druggable	241066	CARF	0.3039	0.2514	0.27765
Druggable	59035	Carm1	0.5438	0.6685	0.60615
Druggable	27267	CARS	-1.946	-1.0104	-1.4782
Druggable	71941	Cars2	-0.8302	-1.651	-1.2406
Druggable	27220	Cartpt	-4.6211	-2.4499	-3.5355
Kinome	12361	CASK	-4.5108	-4.7745	-4.64265
Druggable	268932	CASKIN1	1.5291	0.034	0.78155
Protease	12362	CASP1	-0.1496	-1.1876	-0.6686
Protease	12364	CASP12	-1.1764	-0.6833	-0.92985
Protease	12365	CASP14	-0.124	1.8253	0.85065
Protease	12366	CASP2	-1.1262	-0.8782	-1.0022
Protease	12367	CASP3	0.0894	-0.6173	-0.26395
Protease	12363	Casp4	0.7729	0.9031	0.838
Protease	12368	CASP6	-0.1981	-0.2794	-0.23875
Protease	12369	CASP7	0.6486	-0.3087	0.16995
Protease	12370	CASP8	0.0523	-0.2862	-0.11695
Druggable	26885	CASP8AP2	-11.606	-13.035	-12.3205
Protease	12371	CASP9	0.6547	-0.9065	-0.1259
Druggable	12372	CASQ1	-2.9199	-1.6976	-2.30875
Druggable	12373	CASQ2	0.4479	-0.4362	0.00585
GPCR	12374	Casr	-4.3021	-4.6394	-4.47075
Protease	12380	CAST	0.6486	2.1613	1.40495
Druggable	213819	CAST1	1.0042	1.3148	1.1595
Druggable	69743	Casz1	0.3398	0.6868	0.5133
Druggable	12359	CAT	-5.3489	-3.7497	-4.5493
Druggable	12385	CATNA1	-2.2031	-1.6593	-1.9312
Druggable	54366	CATNAL1	-4.5315	-2.7395	-3.6355
Druggable	12387	CATNB	1.7803	2.2873	2.0338
Druggable	12389	Cav1	1.7049	1.1146	1.40975
Druggable	12390	CAV2	0.0716	0.6199	0.34575
Druggable	12391	CAV3	-0.6582	-0.3772	-0.5177
Druggable	12396	Cbfa2t2	-2.9809	-1.445	-2.21295
Druggable	12398	Cbfa2t3	0.5101	-0.3395	0.0853
Druggable	12400	CBFB	1.046	1.1829	1.11445
Druggable	12408	CBR1	-2.1214	-0.7062	-1.4138
Druggable	12409	CBR2	-1.4877	-1.7308	-1.60925
Druggable	109857	CBR3	0.8197	0.5877	0.7037
Druggable	234309	Cbr4	-1.1171	-0.0577	-0.5874
Druggable	12411	CBS	0.8508	1.123	0.9869
Druggable	12412	CBX1	0.9416	1.4158	1.1787
Druggable	12416	CBX2	-16.423	0.3016	-8.0607
Druggable	12417	CBX3	1.0346	0.3247	0.67965
Druggable	12418	CBX4	1.2177	0.4213	0.8195
Druggable	12419	CBX5	1.2995	0.7043	1.0019
Druggable	494448	CBX6	-4.5374	-5.5382	-5.0378
Druggable	30951	CBX8	2.2048	-0.0211	1.09185
Druggable	70266	CCBL1	0.036	0.7496	0.3928
Druggable	229905	Ccbl2	-0.0027	0.2639	0.1306
GPCR	59289	CCBP2	1.3417	1.1865	1.2641
Druggable	225745	CCDC5	-1.921	-0.9615	-1.44125
Protease	320022	Ccdc79	-0.9351	0.8727	-0.0312
Protease	78317	Ccdc88b	-1.4649	-8.2763	-4.8706
Kinome	78317	Ccdc88b	-0.3992	-1.1978	-0.7985
Druggable	215707	Ccdc92	-0.0214	1.5398	0.7592
Druggable	12424	CCK	2.0081	1.2798	1.64395
GPCR	12425	CCKAR	1.1687	0.825	0.99685
GPCR	12426	CCKBR	-1.0667	-1.5441	-1.3054
Druggable	20290	CCL1	-0.4993	-2.0712	-1.28525
Druggable	20292	CCL11	-2.6668	-0.5298	-1.5983
Druggable	20293	CCL12	-0.1466	1.0939	0.47365
Druggable	20295	CCL17	1.523	2.0571	1.79005
Druggable	24047	CCL19	0.9588	0.8209	0.88985
Druggable	20296	CCL2	0.1041	0.333	0.21855
Druggable	18829	Ccl21a	-5.2927	-3.8965	-4.5946
Druggable	20298	Ccl21b	-0.3562	0.9846	0.3142
Druggable	65956	CCL21C	0.5622	1.3367	0.94945
Druggable	20299	CCL22	0.2886	-0.4242	-0.0678
Druggable	56221	CCL24	2.0636	1.8163	1.93995
Druggable	20300	CCL25	-4.5226	-1.0618	-2.7922
Druggable	20301	CCL27	-0.5041	-0.9876	-0.74585
Druggable	56838	CCL28	-1.5257	-2.6019	-2.0638
Druggable	20302	CCL3	-4.4222	-4.6754	-4.5488
Druggable	20303	CCL4	-0.7604	-0.6542	-0.7073
Druggable	20304	CCL5	2.0328	1.3923	1.71255
Druggable	20305	CCL6	0.2092	-1.053	-0.4219
Druggable	20306	CCL7	0.3581	0.7364	0.54725
Druggable	20307	CCL8	-1.19	-1.5429	-1.36645
Druggable	20308	CCL9	1.0308	0.4137	0.72225
Druggable	79264	CCM1	0.8179	0.7621	0.79
Druggable	12427	CCNA1	0.5334	0.9355	0.73445
Druggable	12428	CCNA2	-1.4411	-1.3059	-1.3735
Druggable	268697	CCNB1	-1.4243	-0.337	-0.88065
Druggable	239083	Ccnb1ip1	2.0027	1.3735	1.6881
Druggable	12442	CCNB2	-0.0618	0.6738	0.306
Druggable	209091	CCNB3	0.9825	0.9736	0.97805
Druggable	51813	CCNC	-1.1222	-2.2375	-1.67985
Druggable	12443	CCND1	-0.9126	-1.511	-1.2118
Druggable	12444	CCND2	-0.4059	0.336	-0.03495
Druggable	12445	CCND3	0.9229	1.3254	1.12415
Druggable	17151	CCNDBP1	-0.3905	-0.5548	-0.47265
Druggable	12447	CCNE1	1.9047	1.2733	1.589
Druggable	12448	CCNE2	-0.3823	-0.2695	-0.3259
Druggable	12450	CCNG1	-1.0905	-0.2126	-0.65155
Druggable	12452	CCNG2	-0.9308	-0.9821	-0.95645
Druggable	66671	CCNH	-0.0204	-0.1737	-0.09705
Druggable	12453	CCNI	-1.5462	-1.7675	-1.65685
Druggable	240665	CCNJ	0.9227	0.1886	0.55565
Druggable	12454	CCNK	-1.1793	-1.7932	-1.48625
Druggable	56706	CCNL1	-0.978	-1.5815	-1.27975
Druggable	218630	Ccno	-1.0234	-2.0314	-1.5274
Druggable	12455	CCNT1	-4.7056	-2.0304	-3.368
Druggable	72949	CCNT2	-3.6326	-2.3194	-2.976
Druggable	67974	Ccny	0.1628	-0.2082	-0.0227
Druggable	72278	Ccpg1	0.4414	-0.7911	-0.17485
GPCR	12768	CCR1	-4.7005	-4.5093	-4.6049
GPCR	12777	Ccr10	1.7033	1.0911	1.3972
GPCR	12770	CCR1L1	-7.1718	-3.9658	-5.5688
GPCR	12772	CCR2	1.5654	0.4731	1.01925
GPCR	12771	CCR3	0.0194	-1.0424	-0.5115
GPCR	12773	CCR4	0.0129	-0.2598	-0.12345
GPCR	12774	CCR5	2.6626	0.8125	1.73755
GPCR	12458	CCR6	1.984	0.0264	1.0052
GPCR	12775	CCR7	0.1416	-0.8349	-0.34665
GPCR	12776	CCR8	0.2147	-0.4431	-0.1142
GPCR	12769	CCR9	-0.9508	-1.3673	-1.15905
Kinome	105278	CCRK	0.0604	0.0662	0.0633
GPCR	252837	CCRL1	0.1785	-0.1275	0.0255
GPCR	54199	CCRL2	-2.293	-0.2079	-1.25045
Druggable	12457	CCRN4L	-1.515	-2.3474	-1.9312
Druggable	12460	CCS	-6.6957	-6.7811	-6.7384
Kinome	12461	CCT2	-7.1369	-4.6401	-5.8885
Druggable	12462	CCT3	-15.077	-6.6991	-10.888
Druggable	12464	CCT4	-7.7793	-6.8336	-7.30645
Druggable	12465	CCT5	-10.176	-12.658	-11.417
Druggable	12466	CCT6A	-7.2271	-7.8051	-7.5161
Druggable	12467	CCT6B	-0.7928	-0.6981	-0.74545
Druggable	12468	CCT7	-11.786	-9.5649	-10.6754
Druggable	12469	CCT8	-7.5144	-6.6198	-7.0671
Druggable	12475	CD14	0.1994	-0.5569	-0.17875
Druggable	12476	CD151	1.2311	1.8365	1.5338
Druggable	54215	CD160	1.7499	0.4972	1.12355
Druggable	93671	CD163	-5.371	-3.7443	-4.55765
Druggable	53599	CD164	-0.2807	0.165	-0.05785
Druggable	12478	CD19	-1.8741	-1.9079	-1.891
Druggable	12479	CD1D1	0.7415	0.7752	0.75835
Druggable	12480	CD1D2	-1.8539	-6.7123	-4.2831
Druggable	12481	CD2	-3.1606	-2.6779	-2.91925
Druggable	17470	Cd200	-0.2936	0.8487	0.27755
Druggable	57781	Cd200r1	-4.0828	-3.4459	-3.76435
Druggable	69165	CD209B	1.2998	1.8407	1.57025
Druggable	12483	CD22	-0.8521	0.2639	-0.2941
Druggable	18106	CD244	-1.5797	-0.713	-1.14635
Druggable	12503	Cd247	-1.1019	-0.5585	-0.8302
Druggable	21940	Cd27	-7.8778	-5.8042	-6.841
Druggable	12487	CD28	-1.2078	0.3191	-0.44435
Druggable	12488	CD2AP	2.7287	2.2459	2.4873
Druggable	70233	CD2BP2	1.518	1.2628	1.3904
Druggable	217306	Cd300e	0.546	0.6041	0.57505
Druggable	217304	Cd300lb	-4.0532	1.4405	-1.30635
Druggable	246746	Cd300lf	1.2082	0.4998	0.854
Druggable	66205	Cd302	-0.9716	-1.4374	-1.2045
Druggable	12490	CD34	-0.9123	-0.7203	-0.8163
Druggable	12491	CD36	2.209	3.0667	2.63785
Druggable	12493	CD37	-2.3056	-4.9578	-3.6317
Druggable	12494	CD38	1.0033	0.4627	0.733
Druggable	12500	CD3D	2.2394	3.3358	2.7876
Druggable	12501	CD3E	-2.3239	-0.8398	-1.58185
Druggable	12502	CD3G	0.3007	-0.5798	-0.13955
Druggable	12504	CD4	3.3318	-0.003	1.6644
Druggable	21939	Cd40	-3.083	-1.5515	-2.31725
Druggable	12505	CD44	0.3055	1.2789	0.7922
Protease	17221	Cd46	-3.4263	-0.4243	-1.9253
Druggable	16423	CD47	-0.5634	0.0365	-0.26345
Druggable	12506	CD48	0.6146	0.5294	0.572
Druggable	12507	CD5	1.1324	0.4517	0.79205
Druggable	12508	CD53	0.412	0.6452	0.5286
Druggable	13136	Cd55	0.5773	0.7553	0.6663
Druggable	12509	CD59A	1.1236	1.7988	1.4612
Druggable	333883	CD59B	-1.4715	-1.9192	-1.69535
Druggable	11801	CD5L	0.2678	0.2897	0.27875
Druggable	12511	CD6	0.574	1.0373	0.80565
Druggable	12512	CD63	0.3955	0.2558	0.32565
Druggable	12514	CD68	1.277	0.4536	0.8653
Druggable	12515	CD69	0.1272	0.6796	0.4034
Druggable	21948	Cd70	-1.4585	-0.0623	-0.7604
Druggable	12517	CD72	-0.6585	0.6522	-0.00315
Druggable	16149	Cd74	-0.8736	-0.8717	-0.87265
Druggable	12518	CD79A	1.9687	2.9906	2.47965
Druggable	15985	CD79B	1.8952	1.6703	1.78275
Druggable	12519	CD80	1.0037	0.3939	0.6988
Druggable	12520	CD81	-4.4338	-3.5726	-4.0032
Druggable	12521	Cd82	1.0243	0.2889	0.6566
Druggable	12522	CD83	-5.5889	-3.0683	-4.3286
Druggable	12523	CD84	-0.3076	-0.1188	-0.2132
Druggable	12524	CD86	-1.8103	0.0265	-0.8919
Druggable	12525	CD8A	-1.1505	1.3653	0.1074
Druggable	12526	Cd8b1	-0.9199	-0.8065	-0.8632
Druggable	12527	CD9	1.018	0.1357	0.57685
Druggable	17064	Cd93	1.4538	-0.1202	0.6668
GPCR	26364	CD97	-0.487	-1.1068	-0.7969
Druggable	72269	CDA	1.4542	0.9041	1.17915
Kinome	71891	CDADC1	-0.5247	0.851	0.16315
Druggable	98828	Cdc123	-1.662	-0.5647	-1.11335
Phosphatase	229776	CDC14A	0.2609	1.3298	0.79535
Phosphatase	218294	CDC14B	-1.4356	0.4931	-0.47125
Druggable	69957	CDC16	-1.6028	-1.1481	-1.37545
Druggable	107995	CDC20	-6.4065	-7.4053	-6.9059
Druggable	52563	CDC23	-3.5616	-2.2206	-2.8911
Phosphatase	12530	CDC25A	0.0277	-0.2661	-0.1192
Phosphatase	12531	CDC25B	-0.3783	-0.9341	-0.6562
Phosphatase	12532	CDC25C	-1.0908	-0.888	-0.9894
Kinome	12534	CDC2A	-0.4271	1.4083	0.4906
Kinome	12537	Cdc2l1	-9.6338	-12.629	-11.1314
Kinome	69562	CDC2L5	-1.7661	-1.9303	-1.8482
Kinome	78334	Cdc2l6	0.8495	-0.791	0.02925
Druggable	12539	CDC37	-1.2396	-0.4731	-0.85635
Druggable	67072	Cdc37l1	-2.4791	-1.0725	-1.7758
Druggable	12540	CDC42	0.9603	0.799	0.87965
Kinome	217866	CDC42BPB	-1.3171	2.2708	0.47685
Druggable	104445	CDC42EP1	-2.6249	-1.2961	-1.9605
Druggable	260409	CDC42EP3	-1.232	0.5636	-0.3342
Druggable	57912	Cdc42se1	-0.3312	-0.3871	-0.35915
Druggable	12544	CDC45L	-4.7154	-5.8808	-5.2981
Druggable	71702	CDC5L	-9.4125	-6.997	-8.20475
Druggable	23834	CDC6	-1.0718	-1.319	-1.1954
Kinome	12545	CDC7	-2.4094	-1.3368	-1.8731
Druggable	214498	Cdc73	-6.3123	-0.9711	-3.6417
Druggable	71963	CDCA4	-1.298	-0.4566	-0.8773
Druggable	242603	Cdcp2	0.3025	0.473	0.38775
Druggable	12550	CDH1	-0.7146	1.0108	0.1481
Druggable	320873	Cdh10	-0.5362	1.7288	0.5963
Druggable	12552	CDH11	-1.0959	-1.9728	-1.53435
Druggable	12554	CDH13	-0.6747	-1.1707	-0.9227
Druggable	12555	CDH15	-0.5934	0.2111	-0.19115
Druggable	12556	CDH16	-0.7504	-2.2237	-1.48705
Druggable	12557	CDH17	-0.0194	0.9172	0.4489
Druggable	12558	CDH2	1.1314	1.0563	1.09385
Druggable	23836	CDH20	0.812	1.98	1.396
Druggable	22295	CDH23	-0.1062	-0.7914	-0.4488
Druggable	12560	CDH3	0.2101	-0.2511	-0.0205
Druggable	12562	CDH5	0.9709	-0.0668	0.45205
Druggable	12563	CDH6	-2.5053	-2.9565	-2.7309
Druggable	241201	CDH7	2.3247	1.2051	1.7649
Druggable	12564	CDH8	-1.1747	-0.653	-0.91385
Kinome	234854	CDK10	-2.5222	-0.3609	-1.44155
Kinome	12566	CDK2	1.7107	0.8746	1.29265
Druggable	13445	CDK2AP1	0.5243	0.3446	0.43445
Druggable	52004	Cdk2ap2	-0.0148	-0.5467	-0.28075
Kinome	12567	CDK4	-3.9998	-2.5855	-3.29265
Kinome	12568	CDK5	0.0788	-2.2098	-1.0655
Kinome	12569	CDK5R	-1.3767	1.6313	0.1273
Kinome	12571	CDK6	-1.8877	-2.4479	-2.1678
Kinome	12572	CDK7	-3.4763	-3.1696	-3.32295
Kinome	264064	CDK8	-1.1476	-0.5662	-0.8569
Kinome	107951	CDK9	-3.8904	-8.9264	-6.4084
Kinome	71091	CDKL1	1.2713	1.5037	1.3875
Kinome	53886	CDKL2	0.451	-1.2215	-0.38525
Kinome	213084	CDKL3	-1.6173	-3.3674	-2.49235
Kinome	381113	Cdkl4	0.0159	-0.5012	-0.24265
Kinome	382253	Cdkl5	0.1364	0.2453	0.19085
Druggable	12578	CDKN2A	0.1918	-0.1736	0.0091
Druggable	70925	Cdkn2aip	-1.6919	-1.5549	-1.6234
Druggable	12579	CDKN2B	-0.749	-0.6822	-0.7156
Druggable	12580	CDKN2C	1.3192	3.4472	2.3832
Druggable	12583	CDO1	1.5094	-0.4602	0.5246
Druggable	57810	CDON	-1.4047	-3.4574	-2.43105
Druggable	12585	CDR2	-0.4715	-0.0781	-0.2748
Druggable	74596	CDS1	-1.3095	-1.1755	-1.2425
Druggable	110911	CDS2	0.4653	-0.0308	0.21725
Druggable	12590	CDX1	-1.1284	-1.7298	-1.4291
Druggable	12591	CDX2	1.2529	0.6648	0.95885
Druggable	12592	CDX4	1.2662	0.7795	1.02285
Druggable	12593	CDYL	-4.358	-2.2571	-3.30755
Druggable	26365	CEACAM1	-0.2842	-0.7016	-0.4929
Druggable	330483	Ceacam16	-3.2237	-2.2555	-2.7396
Druggable	26367	CEACAM2	0.4501	0.4618	0.45595
Druggable	12606	CEBPA	1.8254	2.046	1.9357
Druggable	12608	CEBPB	0.8316	1.4731	1.15235
Druggable	12609	CEBPD	-5.0211	-4.9814	-5.00125
Druggable	110794	CEBPE	-0.594	0.5109	-0.04155
Druggable	12611	CEBPG	0.2964	-0.0505	0.12295
Druggable	12607	CEBPZ	-8.1248	-4.7969	-6.46085
Druggable	94047	CECR6	-1.6794	-1.8775	-1.77845
Druggable	12613	CEL	-0.2873	-2.9554	-1.62135
GPCR	12614	CELSR1	2.3683	0.6313	1.4998
GPCR	53883	CELSR2	-5.7831	-0.2758	-3.02945
GPCR	107934	CELSR3	-1.3188	-2.0622	-1.6905
Druggable	12615	CENPA	-0.0172	1.7934	0.8881
Druggable	12616	CENPB	-0.1314	-0.0942	-0.1128
Druggable	12617	Cenpc1	-0.7547	-2.148	-1.45135
Druggable	229841	CENPE	1.8485	0.7119	1.2802
Druggable	26886	CENPH	-1.2321	0.0746	-0.57875
Druggable	219103	Cenpj	-0.232	-1.5433	-0.88765
Druggable	72155	Cenpn	-1.244	-0.6517	-0.94785
Druggable	140500	CENTB5	0.104	-1.331	-0.6135
Druggable	26920	Cep110	-2.8618	-4.1003	-3.48105
Druggable	545389	Cep170	-1.1555	-2.6406	-1.89805
Druggable	16328	Cep250	-0.273	0.519	0.123
Druggable	216274	Cep290	0.1906	1.1416	0.6661
Druggable	99712	CEPT1	0.6713	-0.5139	0.0787
Druggable	99151	Cercam	-1.7151	0.2396	-0.73775
Kinome	223753	CERK	0.8018	2.2817	1.54175
Druggable	71903	Ces2f	-0.5512	-0.4989	-0.52505
Druggable	72361	Ces2g	2.7077	2.0698	2.38875
Druggable	104158	CES3	0.3546	-3.9658	-1.8056
Druggable	234677	Ces4a	1.4065	1.2064	1.30645
Druggable	234673	Ces5	-1.5679	0.4351	-0.5664
Druggable	102022	Ces6	4.2239	2.4238	3.32385
Druggable	67935	Ces7	0.5704	-1.0043	-0.21695
Druggable	26369	CETN1	-1.5457	-2.0404	-1.79305
Druggable	26370	CETN2	0.5664	0.7209	0.64365
Druggable	12626	CETN3	1.4468	0.1957	0.82125
Druggable	12627	CFC1	-2.4379	-3.133	-2.78545
Protease	11537	Cfd	2.0106	2.4156	2.2131
Druggable	12628	CFH	-0.7229	-1.6421	-1.1825
Protease	12630	CFI	0.0188	1.1897	0.60425
Druggable	12633	CFLAR	-2.2984	-1.8356	-2.067
Druggable	18636	Cfp	-0.4247	0.3218	-0.05145
Druggable	12640	CGA	0.6051	-0.2182	0.19345
Druggable	106143	CGGBP1	-0.8324	-1.568	-1.2002
Druggable	12642	CH25H	-0.1952	0.8013	0.30305
Druggable	27221	CHAF1A	-4.5753	-5.0759	-4.8256
Druggable	12647	CHAT	1.152	1.5302	1.3411
Druggable	12648	CHD1	-1.1721	-1.1082	-1.14015
Druggable	68058	CHD1L	0.4139	2.8321	1.623
Druggable	244059	CHD2	3.4115	0.1601	1.7858
Druggable	216848	Chd3	0.3455	0.647	0.49625
Druggable	71389	Chd6	0.792	0.4797	0.63585
Druggable	320790	Chd7	-1.332	-0.2285	-0.78025
Druggable	67772	Chd8	0.5249	0.6899	0.6074
Druggable	109151	Chd9	0.4672	0.0803	0.27375
Druggable	218865	CHDH	0.292	-0.4268	-0.0674
Kinome	12649	CHEK1	-1.5924	-5.3051	-3.44875
Kinome	50883	CHEK2	-0.9072	-0.2223	-0.56475
Druggable	12652	CHGA	1.3946	0.773	1.0838
Druggable	12653	CHGB	2.1846	2.45	2.3173
Druggable	12654	CHI3L1	-0.1648	0.9192	0.3772
Druggable	12655	CHI3L3	0.0871	-1.1162	-0.51455
Druggable	81600	Chia	-0.0366	0.2335	0.09845
Druggable	74277	CHIC2	1.145	1.4963	1.32065
Druggable	68038	Chid1	3.031	0.1483	1.58965
Druggable	71884	CHIT1	0.0635	-0.7229	-0.3297
Kinome	12660	CHKA	1.6104	1.2306	1.4205
Kinome	12651	CHKB	1.1237	2.5673	1.8455
Druggable	12662	CHM	0.6537	-0.2749	0.1894
Druggable	12663	CHML	1.0943	1.6773	1.3858
Protease	234852	Chmp1a	-5.0788	-3.4116	-4.2452
Druggable	67064	Chmp1b	0.4395	1.1964	0.81795
Druggable	105513	Chmp7	0.3902	-0.526	-0.0679
Druggable	100910	Chpf2	0.1695	0.0777	0.1236
Druggable	212862	CHPT1	0.1024	0.6825	0.39245
Druggable	93696	CHRAC1	2.0916	2.0174	2.0545
GPCR	12669	CHRM1	0.3722	-0.394	-0.0109
GPCR	243764	CHRM2	-0.1475	-0.1767	-0.1621
GPCR	12671	CHRM3	-0.2511	1.0103	0.3796
GPCR	12672	CHRM4	-1.2469	-1.7816	-1.51425
GPCR	213788	CHRM5	1.1344	-0.5104	0.312
Druggable	76969	CHST1	-0.4576	-1.5582	-1.0079
Druggable	98388	CHST10	0.8599	-0.0801	0.3899
Druggable	58250	CHST11	-0.7291	-1.248	-0.98855
Druggable	59031	CHST12	-5.9987	-5.9939	-5.9963
Druggable	77590	Chst15	-1.7501	-0.9555	-1.3528
Druggable	54371	CHST2	-5.6862	-5.8157	-5.75095
Druggable	53374	CHST3	0.4117	0.023	0.21735
Druggable	26887	CHST4	-2.5246	1.0104	-0.7571
Druggable	56773	CHST5	-0.023	-0.1245	-0.07375
Druggable	60322	CHST7	1.2551	1.2603	1.2577
Druggable	68947	CHST8	0.415	-0.0831	0.16595
Druggable	71367	CHST9	1.0713	2.6596	1.86545
Druggable	269941	Chsy1	1.3078	1.0898	1.1988
Druggable	78923	Chsy3	-0.7246	-3.4173	-2.07095
Kinome	12675	CHUK	0.9953	3.003	1.99915
Druggable	211151	Churc1	-2.7136	-1.4973	-2.10545
Druggable	12677	CHX10	-3.1928	-2.6598	-2.9263
Druggable	26371	Ciao1	-0.4197	-0.825	-0.62235
Druggable	23991	CIB1	0.8861	-0.9093	-0.0116
Kinome	56506	CIB2	0.4652	-0.8759	-0.20535
Druggable	71722	CIC	-0.0959	0.0372	-0.02935
Druggable	12683	CIDEA	1.9113	3.0006	2.45595
Druggable	12684	CIDEB	-0.686	-1.156	-0.921
Druggable	12265	Ciita	-0.514	0.3103	-0.10185
Phosphatase	214425	CILP	1.4473	0.2589	0.8531
Phosphatase	68709	Cilp2	0.7208	-0.6717	0.02455
Druggable	66935	Cir1	0.4792	-0.4894	-0.0051
Druggable	12696	CIRBP	-3.2333	-0.8896	-2.06145
Druggable	21771	Cirh1a	-7.6555	-8.0252	-7.84035
Kinome	12704	CIT	2.0765	1.1744	1.62545
Druggable	12705	CITED1	-0.3174	0.2944	-0.0115
Druggable	17684	CITED2	0.2552	1.1149	0.68505
Druggable	56222	CITED4	-1.9344	-1.1757	-1.55505
Druggable	68379	CIZ1	0.4034	1.4169	0.91015
Kinome	12709	CKB	1.7417	-1.8369	-0.0476
Druggable	102545	CKLFSF7	0.1045	-0.6429	-0.2692
Kinome	12715	CKM	0.4261	-1.7123	-0.6431
Kinome	12716	CKMT1	0.0484	-0.594	-0.2728
Kinome	76722	CKMT2	-1.3893	-0.8732	-1.13125
Kinome	54124	CKS1	0.711	0.5653	0.63815
Kinome	66197	CKS2	0.029	2.2273	1.12815
Druggable	76499	CLASP2	-0.9552	1.0852	0.065
Druggable	56708	Clcf1	0.8732	0.6096	0.7414
Druggable	12737	CLDN1	-0.6076	-0.752	-0.6798
Druggable	58187	CLDN10	-1.1468	0.7474	-0.1997
Druggable	18417	CLDN11	-1.1561	1.1141	-0.021
Druggable	64945	CLDN12	1.3604	0.733	1.0467
Druggable	56173	CLDN14	-3.0933	-2.5136	-2.80345
Druggable	114141	CLDN16	-4.0659	-3.0376	-3.55175
Druggable	12738	CLDN2	-0.7297	-1.2902	-1.00995
Druggable	12739	CLDN3	1.6002	1.0038	1.302
Druggable	12740	CLDN4	-1.8897	-0.6809	-1.2853
Druggable	12741	CLDN5	-2.4993	-3.6338	-3.06655
Druggable	20256	Clec11a	-0.3119	-0.9764	-0.64415
Druggable	243653	Clec1a	3.144	2.0548	2.5994
Druggable	56760	Clec1b	-0.0394	-0.8248	-0.4321
Druggable	93694	Clec2d	-1.7833	-2.4275	-2.1054
Druggable	70809	Clec2g	-3.459	-1.0848	-2.2719
Druggable	21922	Clec3b	-10.543	-6.2976	-8.4203
Druggable	26888	Clec4a2	0.5905	0.1405	0.3655
Druggable	474145	Clec4a4	-0.5323	0.5753	0.0215
Druggable	17474	Clec4d	-0.9944	-2.0542	-1.5243
Druggable	56644	Clec7a	-0.7647	-0.4544	-0.60955
Protease	12745	CLGN	1.0028	0.0682	0.5355
Druggable	56430	Clip1	-0.6893	-3.2506	-1.96995
Druggable	269713	Clip2	0.9482	0.0607	0.50445
Druggable	76686	Clip3	2.7027	2.496	2.59935
Kinome	12747	Clk1	1.1681	0.5264	0.84725
Kinome	12748	CLK2	0.0221	1.4661	0.7441
Kinome	102414	CLK3	-0.1749	1.2332	0.52915
Kinome	12750	CLK4	0.3462	-2.176	-0.9149
Druggable	387565	CLM6	-1.7758	-1.349	-1.5624
Druggable	12752	CLN3	-0.5509	-1.6749	-1.1129
Druggable	211286	CLN5	1.8926	1.5588	1.7257
Druggable	76524	CLN6	0.453	0.0947	0.27385
Druggable	26889	CLN8	-0.0719	-1.024	-0.54795
Druggable	12753	CLOCK	0.5827	0.0801	0.3314
Druggable	20480	Clpb	-7.1419	-0.635	-3.88845
Protease	53895	CLPP	0.1949	-0.1101	0.0424
Protease	270166	CLPX	-1.8387	-0.631	-1.23485
Druggable	229320	Clrn1	0.9968	0.4778	0.7373
Druggable	65945	CLSTN1	-1.2935	-5.0173	-3.1554
Druggable	232370	CLSTN3	-3.776	-6.1665	-4.97125
Druggable	12757	CLTA	-2.9209	-2.8372	-2.87905
Druggable	74325	CLTB	0.3353	1.5866	0.96095
Druggable	12759	CLU	-0.4433	-0.7922	-0.61775
Druggable	69634	CLYBL	-0.2764	0.6566	0.1901
Protease	17228	Cma1	0.3894	1.4552	0.9223
Protease	545055	Cma2	1.6011	1.0216	1.31135
Druggable	12763	CMAH	0.626	0.4262	0.5261
Phosphatase	12764	CMAS	0.2355	-0.264	-0.01425
Druggable	69574	Cmbl	-0.4359	0.9769	0.2705
GPCR	14747	CMKLR1	-0.9439	-0.248	-0.59595
Druggable	66116	CML1	-0.0638	-0.2057	-0.13475
Druggable	93673	CML2	-0.8746	0.4252	-0.2247
Druggable	93674	CML3	0.6625	1.599	1.13075
Druggable	68396	CML4	-1.964	-1.3479	-1.65595
Druggable	69049	CML5	0.5679	-0.4785	0.0447
Kinome	66588	Cmpk1	-1.9441	-2.0167	-1.9804
Kinome	22169	Cmpk2	1.2897	1.9298	1.60975
Druggable	73381	Cmtm2a	2.2978	1.5376	1.9177
Druggable	75502	Cmtm2b	2.0968	1.2028	1.6498
Druggable	68119	Cmtm3	0.8512	0.7878	0.8195
Druggable	97487	Cmtm4	1.2311	0.6648	0.94795
Druggable	67272	Cmtm5	0.9624	0.9477	0.95505
Druggable	67213	Cmtm6	-6.5046	-1.3238	-3.9142
Druggable	70031	Cmtm8	-2.8609	-0.8417	-1.8513
Druggable	12785	Cnbp	-4.1263	-0.3444	-2.23535
Protease	338403	CNDP1	0.1898	-0.3761	-0.09315
Protease	66054	CNDP2	-0.6789	-1.2045	-0.9417
Druggable	83674	CNNM1	0.8589	0.7945	0.8267
Druggable	94219	CNNM2	-0.1683	-0.2588	-0.21355
Druggable	94218	CNNM3	-1.4171	-1.3955	-1.4063
Druggable	94220	CNNM4	0.2177	-1.3879	-0.5851
Druggable	232791	CNOT3	-0.9095	-0.2572	-0.58335
Druggable	231464	Cnot6l	-0.1918	-1.0294	-0.6106
Druggable	18983	CNOT7	-2.1024	-1.6726	-1.8875
Druggable	69125	CNOT8	1.3794	1.2432	1.3113
Druggable	12799	CNP1	0.0397	0.8261	0.4329
GPCR	12801	CNR1	-2.0325	1.0184	-0.50705
GPCR	12802	CNR2	1.8271	1.198	1.51255
Druggable	12803	CNTF	0.1964	-0.092	0.0522
Druggable	12804	CNTFR	-1.4438	-0.9284	-1.1861
Druggable	12805	CNTN1	-2.3787	-0.7035	-1.5411
Druggable	21367	CNTN2	-9.1195	-6.21	-7.66475
Druggable	269784	CNTN4	1.6735	1.0366	1.35505
Druggable	53870	CNTN6	-0.1228	-0.7939	-0.45835
Druggable	53321	CNTNAP1	-1.009	-5.9015	-3.45525
Druggable	66797	CNTNAP2	0.4192	1.6823	1.05075
Kinome	71743	COASY	-0.3139	-1.2052	-0.75955
Druggable	12810	COCH	-6.7353	-8.1666	-7.45095
Druggable	16834	COG1	1.2092	1.1709	1.19005
Druggable	76332	COG2	0.6321	0.3346	0.48335
Druggable	338337	COG3	0.4989	-0.646	-0.07355
Druggable	102339	COG4	-2.0368	-2.3649	-2.20085
Druggable	67542	COG6	0.6277	0.0632	0.34545
Druggable	233824	Cog7	2.2836	1.0792	1.6814
Druggable	97484	COG8	0.2765	0.8534	0.56495
Druggable	12812	COIL	1.7361	2.0267	1.8814
Druggable	12813	COL10A1	-5.5889	-3.7497	-4.6693
Druggable	12814	COL11A1	-0.518	0.761	0.1215
Druggable	12815	COL11A2	-0.0175	0.5922	0.28735
Druggable	12816	COL12A1	-0.3222	0.2407	-0.04075
Druggable	12818	COL14A1	-0.4632	-1.3485	-0.90585
Druggable	12819	COL15A1	2.1719	3.0121	2.592
Druggable	107581	COL16A1	-1.3073	0.0083	-0.6495
Druggable	12821	COL17A1	0.6432	1.1051	0.87415
Druggable	12822	COL18A1	2.7753	1.543	2.15915
Druggable	12823	COL19A1	0.8962	-0.7048	0.0957
Druggable	12842	COL1A1	2.1778	0.5214	1.3496
Druggable	12843	COL1A2	0.6923	0.3516	0.52195
Druggable	12824	COL2A1	-7.7936	0.33	-3.7318
Druggable	12825	COL3A1	-0.3239	1.222	0.44905
Druggable	12826	COL4A1	-0.0057	-1.2713	-0.6385
Druggable	12827	COL4A2	-0.9973	-1.2288	-1.11305
Druggable	12828	COL4A3	-1.5293	-0.2982	-0.91375
Kinome	68018	COL4A3BP	0.3083	-0.0945	0.1069
Druggable	12829	COL4A4	-1.0348	-0.3611	-0.69795
Druggable	12830	COL4A5	-2.6222	-3.1055	-2.86385
Druggable	94216	COL4A6	1.0845	1.4542	1.26935
Druggable	12831	COL5A1	-3.0444	-0.5536	-1.799
Druggable	12832	COL5A2	2.8156	1.2335	2.02455
Druggable	53867	COL5A3	0.3743	0.0517	0.213
Druggable	12833	COL6A1	1.5033	1.4654	1.48435
Druggable	12834	COL6A2	-2.1964	-1.0793	-1.63785
Druggable	12836	COL7A1	-8.0207	-8.3289	-8.1748
Druggable	12837	COL8A1	2.3603	0.5661	1.4632
Druggable	329941	COL8A2	-0.6398	1.116	0.2381
Druggable	12839	COL9A1	0.303	-0.9047	-0.30085
Druggable	12840	COL9A2	-2.8565	-3.4032	-3.12985
Druggable	12841	COL9A3	-0.2723	-1.3979	-0.8351
Druggable	140792	COLEC12	-0.3523	-0.1789	-0.2656
Druggable	17846	COMMD1	-0.8101	-0.0475	-0.4288
Druggable	12845	COMP	-0.6471	0.1706	-0.23825
Druggable	12846	Comt1	0.3733	0.2383	0.3058
Druggable	69156	COMTD1	-1.7824	0.0859	-0.84825
Druggable	12847	COPA	-14.249	-16.211	-15.23
Druggable	70349	COPB1	-19.903	-17.796	-18.8495
Druggable	50797	COPB2	-16.626	-15.859	-16.2425
Druggable	59042	COPE	-3.8703	-1.6819	-2.7761
Druggable	54161	COPG	-13.801	-11.053	-12.427
Druggable	54160	COPG2	0.5926	0.4943	0.54345
Druggable	12848	COPS2	0.5705	1.8239	1.1972
Druggable	26572	COPS3	0.7236	0.5888	0.6562
Druggable	26754	COPS5	-0.7297	1.3882	0.32925
Druggable	56447	COPZ1	-10.65	-9.508	-10.079
Druggable	56358	COPZ2	-1.6779	-0.7073	-1.1926
Druggable	71883	Coq2	1.5023	1.0675	1.2849
Druggable	230027	COQ3	2.8259	0.731	1.77845
Druggable	52064	Coq5	1.4435	0.7488	1.09615
Druggable	217707	COQ6	0.6015	0.8819	0.7417
Protease	53419	CORIN	-2.845	-1.5106	-2.1778
Druggable	12721	CORO1A	-0.8667	-1.248	-1.05735
Druggable	23790	CORO1C	-1.0437	-0.5674	-0.80555
Druggable	107684	CORO2A	-0.9268	-0.9899	-0.95835
Druggable	235431	Coro2b	1.2002	0.5047	0.85245
Druggable	70383	COX10	3.1167	2.8927	3.0047
Druggable	69802	Cox11	2.404	2.4361	2.42005
Druggable	226139	COX15	2.2615	1.4315	1.8465
Druggable	12856	Cox17	-0.139	-0.2589	-0.19895
Druggable	231430	Cox18	-0.0556	0.0321	-0.01175
Druggable	12857	COX4I1	2.4258	3.5192	2.9725
Druggable	84682	COX4I2	-0.7254	-0.045	-0.3852
Druggable	12858	COX5A	1.7668	0.3196	1.0432
Druggable	12859	COX5B	1.0134	2.9599	1.98665
Druggable	12861	COX6A1	-0.6043	-0.3858	-0.49505
Druggable	12862	COX6A2	-0.7127	0.9619	0.1246
Druggable	110323	Cox6b1	0.6535	0.4161	0.5348
Druggable	12864	COX6C	0.6299	1.5529	1.0914
Druggable	12865	COX7A1	-1.7223	-0.2119	-0.9671
Druggable	12866	COX7A2	1.9269	1.8442	1.88555
Druggable	20463	COX7A2L	0.9927	0.9153	0.954
Druggable	66142	COX7B	3.3023	2.7058	3.00405
Druggable	78174	Cox7b2	0.8574	0.0647	0.46105
Druggable	12867	COX7C	0.5272	1.1653	0.84625
Druggable	12868	COX8A	1.6544	0.8775	1.26595
Druggable	12869	COX8B	0.428	1.7049	1.06645
Druggable	75483	COX8C	-1.0591	0.5123	-0.2734
Druggable	333182	COXVIB2	0.991	0.7764	0.8837
Druggable	12870	CP	0.6461	1.2585	0.9523
Protease	109697	CPA1	-1.4489	-2.0105	-1.7297
Protease	232680	Cpa2	0.5822	0.5767	0.57945
Protease	12873	CPA3	0.571	1.0653	0.81815
Protease	71791	CPA4	-0.0259	-0.4267	-0.2263
Protease	74649	CPA5	-0.5452	-0.3162	-0.4307
Protease	329093	Cpa6	0.2222	0.2632	0.2427
Protease	76703	CPB1	-0.4127	0.9589	0.2731
Protease	56373	CPB2	-0.1758	-0.2797	-0.22775
Protease	12874	CPD	-0.2983	1.1822	0.44195
Protease	12876	CPE	0.2611	-0.9273	-0.3331
Druggable	105594	Cphx	0.9652	0.1368	0.551
Druggable	12889	CPLX1	-1.3092	-1.2898	-1.2995
Protease	70574	Cpm	-1.652	-0.2088	-0.9304
Protease	93721	CPN1	-3.8562	-3.2347	-3.54545
Protease	71756	Cpn2	-2.2132	-0.68	-1.4466
Druggable	266692	CPNE1	-4.2219	-0.537	-2.37945
Kinome	70568	CPNE3	0	-0.7327	-0.36635
Druggable	240058	CPNE5	-0.6929	-1.4901	-1.0915
Druggable	12891	CPNE6	3.6723	2.6976	3.18495
Druggable	102278	CPNE7	-2.2534	-2.1691	-2.21125
Druggable	12892	CPOX	-0.3108	-2.6254	-1.4681
Druggable	227231	CPS1	1.684	0.8759	1.27995
Druggable	12894	CPT1A	1.559	-0.0367	0.76115
Druggable	12895	CPT1B	0.0656	-0.2745	-0.10445
Druggable	78070	CPT1C	1.0659	0.765	0.91545
Druggable	12896	CPT2	0.6994	-3.6723	-1.48645
Protease	71287	CPVL	-1.6679	-1.0677	-1.3678
Protease	56264	CPXM1	1.9027	0.6303	1.2665
Protease	55987	CPXM2	0.666	1.8049	1.23545
Protease	242939	CPZ	-0.6377	-1.7567	-1.1972
Druggable	12902	CR2	-0.4	-0.0052	-0.2026
Druggable	12903	CRABP1	-0.0876	0.1954	0.0539
Druggable	12904	CRABP2	0.0632	0.8196	0.4414
Druggable	12905	CRADD	-0.3886	-0.0343	-0.21145
Druggable	12908	CRAT	-1.6326	-1.5437	-1.58815
Druggable	170788	CRB1	0.4993	0.9229	0.7111
Druggable	58799	CRBN	-1.3186	-0.9573	-1.13795
GPCR	12909	CRCP	-0.3637	-0.0164	-0.19005
Druggable	12912	CREB1	-5.7879	-5.9264	-5.85715
Druggable	12913	CREB3	-0.0594	0.2998	0.1202
Druggable	26427	CREB3L1	0.0835	0.0061	0.0448
Druggable	78284	CREB3L4	-1.2832	-1.0696	-1.1764
Druggable	231991	CREB5	0.5412	0.0689	0.30505
Druggable	12914	CREBBP	0.0557	0.0089	0.0323
Druggable	12915	CREBL1	1.1304	-0.0163	0.55705
Druggable	232430	Crebl2	-0.6306	-2.4123	-1.52145
Druggable	233490	Crebzf	0.9802	-0.7271	0.12655
Druggable	433375	Creg1	-7.3882	-5.4489	-6.41855
Druggable	263764	CREG2	1.884	1.2051	1.54455
Druggable	12916	CREM	1.1908	0.061	0.6259
Druggable	12918	CRH	1.882	0.9274	1.4047
Druggable	12919	CRHBP	0.2974	1.8488	1.0731
GPCR	12921	CRHR1	0.6068	1.0002	0.8035
GPCR	12922	CRHR2	-0.0129	1.216	0.60155
Kinome	50766	CRIM1	0.6187	0.6805	0.6496
Druggable	12928	CRK	-3.1824	-3.1015	-3.14195
Kinome	12929	CRKL	-4.4838	-6.9711	-5.72745
Kinome	69131	Crkrs	0.2473	-4.2801	-2.0164
Druggable	12931	CRLF1	1.9065	0.9354	1.42095
Druggable	57914	Crlf2	0.1256	0.5579	0.34175
Druggable	54394	CRLF3	1.6304	0.6041	1.11725
Druggable	66586	Crls1	-1.4068	-1.7011	-1.55395
Druggable	12933	CRMP1	-2.2093	-1.6561	-1.9327
Druggable	74114	CROT	-1.8783	-1.7062	-1.79225
Druggable	234959	CRSP6	-7.5142	-7.6849	-7.59955
Druggable	54698	CRTAM	2.407	0.1108	1.2589
Druggable	382056	Crtc1	1.1175	-0.1323	0.4926
Druggable	12951	CRX	0.0257	-0.3681	-0.1712
GPCR	12952	CRY1	-1.3599	-2.2776	-1.81875
Druggable	12953	CRY2	0.9036	0.1527	0.52815
Druggable	12954	CRYAA	-4.0809	-3.5792	-3.83005
Druggable	12955	CRYAB	-2.1026	-3.7286	-2.9156
Druggable	12957	CRYBA1	1.4535	3.3302	2.39185
Druggable	12958	CRYBA2	-1.469	-2.3586	-1.9138
Druggable	12959	CRYBA4	-3.711	-2.1119	-2.91145
Druggable	12960	CRYBB1	-3.8254	-4.427	-4.1262
Druggable	12961	CRYBB2	0.5393	0.2024	0.37085
Druggable	12962	CRYBB3	3.0473	0.3688	1.70805
Druggable	12964	CRYGA	-3.5933	-2.3096	-2.95145
Druggable	12965	CRYGB	-4.4207	-5.298	-4.85935
Druggable	12966	CRYGC	-1.7156	-1.0345	-1.37505
Druggable	12967	CRYGD	1.3995	0.2037	0.8016
Druggable	12970	Crygs	-0.411	-1.1841	-0.79755
Druggable	12971	CRYM	1.847	0.5004	1.1737
Druggable	12972	CRYZ	0.3486	1.1615	0.75505
Druggable	66609	CRYZL1	0.7133	1.1191	0.9162
Druggable	12974	CS	-1.9344	-2.4798	-2.2071
Druggable	246277	CSAD	-0.6073	-0.9159	-0.7616
Druggable	56449	CSDA	0.1149	-0.1638	-0.02445
Druggable	110750	CSE1L	-10.911	-10.78	-10.8455
Druggable	12977	CSF1	-1.6734	-0.8816	-1.2775
Kinome	12978	CSF1R	-0.1636	1.3183	0.57735
Druggable	12981	CSF2	4.2663	3.713	3.98965
Druggable	12982	CSF2RA	-2.8685	-4.3545	-3.6115
Druggable	12983	Csf2rb	1.3796	0.6166	0.9981
Druggable	12984	CSF2RB2	1.188	0.5926	0.8903
Druggable	12985	CSF3	-9.4202	-6.9346	-8.1774
Druggable	12986	CSF3R	1.3635	2.1994	1.78145
Druggable	234356	Csgalnact1	-0.1478	-0.5119	-0.32985
Druggable	78752	Csgalnact2	4.2311	1.6064	2.91875
Kinome	12988	CSK	1.4735	1.4533	1.4634
Druggable	71832	Csl	2.3017	2.1971	2.2494
Druggable	239420	CSMD3	1.2819	0.8931	1.0875
Kinome	12991	CSNB	-2.8319	0.252	-1.28995
Kinome	12993	CSNG	-1.2133	0.7074	-0.25295
Kinome	93687	CSNK1A1	1.2695	0.2222	0.74585
Kinome	104318	CSNK1D	0.8854	-1.2324	-0.1735
Kinome	27373	CSNK1E	1.0199	1.5064	1.26315
Kinome	214897	CSNK1G1	0.5746	-3.6429	-1.53415
Kinome	103236	CSNK1G2	0.5485	-1.1961	-0.3238
Kinome	70425	CSNK1G3	-0.9261	-0.1861	-0.5561
Kinome	12995	CSNK2A1	0.2349	3.06	1.64745
Kinome	13000	CSNK2A2	2.4897	-0.3267	1.0815
Kinome	13001	CSNK2B	3.4897	1.291	2.39035
GPCR	114564	CSPRS	-5.0157	-3.9807	-4.4982
Druggable	207785	Csrnp2	1.0206	1.4001	1.21035
Druggable	77771	Csrnp3	2.2577	2.4017	2.3297
Druggable	13007	CSRP1	-13.877	-6.9243	-10.4007
Druggable	13009	CSRP3	1.0746	0.6518	0.8632
Druggable	13010	CST3	-0.4078	-1.1249	-0.76635
Druggable	13011	CST7	-0.2511	-1.7346	-0.99285
Druggable	13014	CSTB	2.2447	2.5657	2.4052
Druggable	228410	CSTF3	2.8049	2.058	2.43145
Druggable	217615	Ctage5	1.0007	1.6249	1.3128
Druggable	13016	CTBP1	-7.8582	-2.4679	-5.16305
Druggable	13017	CTBP2	3.109	-0.3852	1.3619
Druggable	74245	CTBS	-3.1711	-2.2839	-2.7275
Druggable	13018	CTCF	1.2897	1.5274	1.40855
Phosphatase	67655	CTDP1	2.0744	1.9271	2.00075
Phosphatase	227292	CTDSP1	-2.7552	-1.2522	-2.0037
Phosphatase	52468	CTDSP2	-0.1568	1.4344	0.6388
Druggable	13019	CTF1	-0.4054	-1.2644	-0.8349
Druggable	244218	CTF2	0.6755	-0.0193	0.3281
Druggable	14219	CTGF	0.6019	-0.0323	0.2848
Druggable	107869	CTH	-0.311	0.9011	0.29505
Druggable	12477	CTLA4	0.2101	-0.4784	-0.13415
Druggable	12386	Ctnna2	0.2475	-0.5441	-0.1483
Druggable	216033	Ctnna3	0.0229	-0.1596	-0.06835
Druggable	67087	Ctnnbip1	-5.4439	-5.973	-5.70845
Druggable	66642	CTNNBL1	-0.6871	-1.7079	-1.1975
Druggable	12388	Ctnnd1	1.7482	1.8089	1.77855
Druggable	18163	Ctnnd2	-1.3914	-0.0366	-0.714
Druggable	83429	CTNS	-0.8552	0.0163	-0.41945
Druggable	51797	CTPS	1.3488	1.5804	1.4646
Druggable	55936	CTPS2	0.9559	1.0317	0.9938
Protease	66473	CTRB	0.0313	0.6944	0.36285
Protease	76701	CTRC	-0.9986	-0.4641	-0.73135
Protease	109660	CTRL	0	0.2319	0.11595
Protease	58518	CTS6	1.2743	1.1716	1.22295
Protease	56092	CTS7	0.3515	0.5913	0.4714
Protease	56094	CTS8	1.3581	1.6487	1.5034
Protease	19025	Ctsa	1.3989	2.485	1.94195
Protease	13030	CTSB	-0.3318	-1.0831	-0.70745
Protease	13032	CTSC	-0.6364	-0.1604	-0.3984
Protease	13033	CTSD	-0.0065	-0.2266	-0.11655
Protease	13034	CTSE	0.3038	1.029	0.6664
Protease	56464	CTSF	-1.2494	-1.5719	-1.41065
Protease	13035	CTSG	-1.9846	-2.9095	-2.44705
Protease	13036	CTSH	0.1882	0.1308	0.1595
Protease	26898	CTSJ	-0.3256	-0.2387	-0.28215
Protease	13038	CTSK	-5.6063	-4.8739	-5.2401
Protease	13039	CTSL	0.0065	1.5794	0.79295
Protease	70202	Ctsll3	-0.7348	-0.236	-0.4854
Protease	64139	CTSM	0.4565	1.9305	1.1935
Protease	229445	CTSO	-0.6082	0.5959	-0.00615
Protease	104002	CTSQ	0.6317	1.4106	1.02115
Protease	56835	CTSR	0.1806	0.3235	0.25205
Protease	13040	CTSS	-0.6594	0.1597	-0.24985
Protease	13041	CTSW	-0.3924	-0.4963	-0.44435
Protease	64138	CTSZ	-0.8908	0.966	0.0376
Druggable	13043	CTTN	0.8726	0.566	0.7193
Druggable	65969	CUBN	0.3639	-0.5432	-0.08965
Druggable	13046	CUGBP1	-3.1391	-5.2877	-4.2134
Druggable	14007	CUGBP2	1.0584	0.6505	0.85445
Druggable	13048	CUTL2	1.1356	0.2053	0.67045
Druggable	13047	Cux1	-1.3146	-0.9044	-1.1095
Druggable	20312	CX3CL1	-0.1478	-0.7783	-0.46305
GPCR	13051	CX3CR1	-0.4535	0.3836	-0.03495
Druggable	13052	CXADR	0.7291	0.5435	0.6363
Druggable	14825	CXCL1	-0.5527	-0.1708	-0.36175
Druggable	15945	CXCL10	-0.019	-1.06	-0.5395
Druggable	56066	CXCL11	-14.949	-12.263	-13.606
Druggable	20315	CXCL12	0.5917	-0.3627	0.1145
Druggable	55985	CXCL13	-0.7638	-0.5205	-0.64215
Druggable	57266	CXCL14	-2.269	-1.6209	-1.94495
Druggable	20309	CXCL15	0.0081	-0.4557	-0.2238
Druggable	66102	CXCL16	-3.6939	-2.1857	-2.9398
Druggable	20310	CXCL2	-2.7692	-2.877	-2.8231
Druggable	330122	Cxcl3	-1.0932	0.3223	-0.38545
Druggable	20311	CXCL5	1.8588	1.3263	1.59255
Druggable	17329	CXCL9	-1.8446	-1.5076	-1.6761
GPCR	12766	CXCR3	0.6002	0.358	0.4791
GPCR	12767	CXCR4	-2.3469	-2.1655	-2.2562
GPCR	80901	CXCR6	-0.7362	-0.3607	-0.54845
GPCR	12778	Cxcr7	0.8655	0.5174	0.69145
Druggable	109672	CYB5	1.2649	1.1611	1.213
Druggable	13056	CYB561	0.8316	0.4528	0.6422
Druggable	56368	CYB561D2	-0.9966	0.3244	-0.3361
Druggable	66427	Cyb5b	1.6776	2.4473	2.06245
Druggable	72017	Cyb5r1	-0.8524	-0.6597	-0.75605
Druggable	320635	Cyb5r2	1.3581	-0.1855	0.5863
Druggable	266690	Cyb5r4	1.1538	0.5812	0.8675
Druggable	230582	Cyb5rl	1.8409	1.8273	1.8341
Druggable	13057	CYBA	-0.1978	-0.7512	-0.4745
Druggable	13058	CYBB	-4.4203	-2.9697	-3.695
Druggable	73649	CYBRD1	0.1851	0.6251	0.4051
Druggable	66445	CYC1	-2.273	-0.5143	-1.39365
Phosphatase	13067	CYCT	0.3891	0.3954	0.39225
Druggable	76884	CYFIP2	1.5995	-0.8189	0.3903
Druggable	114886	CYGB	-3.5738	-6.0607	-4.81725
Protease	74256	CYLD	-0.1183	-0.6877	-0.403
Druggable	13070	CYP11A1	-1.7523	-2.9676	-2.35995
Druggable	110115	Cyp11b1	-0.4666	-0.6496	-0.5581
Druggable	13072	CYP11B2	-0.3503	-1.1672	-0.75875
Druggable	13074	CYP17A1	0.1836	0.0587	0.12115
Druggable	13075	CYP19A1	2.2032	1.2272	1.7152
Druggable	13076	CYP1A1	-0.5122	-0.4943	-0.50325
Druggable	13077	CYP1A2	-3.281	-2.2726	-2.7768
Druggable	13078	CYP1B1	1.7634	0.1825	0.97295
Druggable	77951	CYP20A1	0.1266	-0.8385	-0.35595
Druggable	13079	CYP21A1	2.6712	1.2976	1.9844
Druggable	13081	CYP24A1	-2.7604	-1.9212	-2.3408
[truncated: 7,143 more rows]
